# Supplementary material for: Comparative analysis of deep sequenced methanogenic communities: identification of microorganisms responsible for methane production
Source: Microb Cell Fact. 2018 Dec 20;17:197. doi: 10.1186/s12934-018-1043-3 (PMC6302309; doi:10.1186/s12934-018-1043-3)
Supplement: Supplementary file 2 — Additional file 2. Tax MG-RAST—General taxonomic analysis of RefSeq assignments of metagenomic sequences analyzed by MG-RAST; Fun MG-RAST—General functional analysis of Subsystem function assignments of metagenomic sequences analyzed by MG-RAST; Tax-Fun MetAnnotate—Methanogenesis specific phylogenetic assignments of metagenomic sequences analyzed by MetAnnotate; Tax-Fun MetAnnotate—Combined Consolidated key methanogenesis specific phylogenetic assignments of metagenomic sequences analyzed by MetAnnotate. [file 12934_2018_1043_MOESM2_ESM.xlsx]

## Sheet: Tax MG-RAST
General taxonomic analysis of RefSeq assignments of metagenomic sequences analyzed by MG-RAST.
ABF - agricultural biogas plant fermenter
ABF_TS - laboratory sample originated from agricultural biogas plant fermenter
ABH - agricultural biogas plant hydrolyzer
CM - cattle manure
CS - cattle slurry
GM - gold mine
LB - lowland bog
WTP - wastewater treatment plant
WTP_TS - laboratory sample originated from wastewater treatment plant.
domain	phylum	className	order	family	genus	ABF	ABF_TS	ABH	CS	CM	GM	LB	WTP	WTP_TS
Archaea	Crenarchaeota	Thermoprotei	Acidilobales	Acidilobaceae	Acidilobus	5.83565e-05	3.64402e-05	3.27431e-05	7.05181e-06	6.78476e-06	8.05812e-06	0.000453888	4.36416e-06	1.31978e-05
Archaea	Crenarchaeota	Thermoprotei	Desulfurococcales	Desulfurococcaceae	Aeropyrum	0.000124038	7.79051e-05	7.73168e-05	2.16008e-05	2.40611e-05	2.48145e-05	0.000909445	1.26718e-05	3.48036e-05
Archaea	Crenarchaeota	Thermoprotei	Desulfurococcales	Desulfurococcaceae	Desulfurococcus	9.05181e-05	5.81686e-05	6.96687e-05	1.53284e-05	1.6482e-05	1.1673e-05	0.000737086	1.0481e-05	2.51895e-05
Archaea	Crenarchaeota	Thermoprotei	Desulfurococcales	Desulfurococcaceae	Ignicoccus	0.000130247	7.97158e-05	8.90875e-05	2.3605e-05	1.91297e-05	2.06725e-05	0.00081823	1.24089e-05	3.83528e-05
Archaea	Crenarchaeota	Thermoprotei	Desulfurococcales	Desulfurococcaceae	Ignisphaera	7.99916e-05	5.32797e-05	5.07877e-05	1.67017e-05	1.8865e-05	1.0468e-05	0.000706182	8.27262e-06	2.81185e-05
Archaea	Crenarchaeota	Thermoprotei	Desulfurococcales	Desulfurococcaceae	Staphylothermus	0.00025021	0.000150605	0.000172379	4.19026e-05	4.16684e-05	3.09899e-05	0.00190493	2.19259e-05	6.70572e-05
Archaea	Crenarchaeota	Thermoprotei	Desulfurococcales	Desulfurococcaceae	Thermosphaera	6.88345e-05	3.55802e-05	4.91147e-05	1.00581e-05	1.44631e-05	8.09577e-06	0.000549534	5.01265e-06	1.75741e-05
Archaea	Crenarchaeota	Thermoprotei	Desulfurococcales	Pyrodictiaceae	Hyperthermus	0.000143587	8.09833e-05	0.000108925	2.69825e-05	2.51202e-05	1.9957e-05	0.00131885	1.42317e-05	4.24534e-05
Archaea	Crenarchaeota	Thermoprotei	Sulfolobales	Sulfolobaceae	Metallosphaera	0.000102791	6.68599e-05	7.415e-05	1.92255e-05	2.27041e-05	2.05218e-05	0.00068604	1.11295e-05	4.0765e-05
Archaea	Crenarchaeota	Thermoprotei	Sulfolobales	Sulfolobaceae	Sulfolobus	0.00046336	0.000304287	0.000330837	0.000106111	0.00010475	9.06726e-05	0.00301671	5.11255e-05	0.000155858
Archaea	Crenarchaeota	Thermoprotei	Thermoproteales	Thermofilaceae	Thermofilum	0.000283488	0.000162374	0.000184867	4.5243e-05	4.68976e-05	3.96881e-05	0.0023069	2.50808e-05	7.47415e-05
Archaea	Crenarchaeota	Thermoprotei	Thermoproteales	Thermoproteaceae	Caldivirga	9.88617e-05	6.5683e-05	6.9609e-05	2.14152e-05	2.34323e-05	1.60409e-05	0.000742093	9.88508e-06	3.63887e-05
Archaea	Crenarchaeota	Thermoprotei	Thermoproteales	Thermoproteaceae	Pyrobaculum	0.000306626	0.00018451	0.000195562	5.95322e-05	5.45429e-05	6.33353e-05	0.00222024	3.45277e-05	9.50723e-05
Archaea	Crenarchaeota	Thermoprotei	Thermoproteales	Thermoproteaceae	Thermoproteus	2.69226e-05	1.88765e-05	2.48561e-05	4.04551e-06	5.03065e-06	5.79883e-06	0.000218973	3.22492e-06	7.8911e-06
Archaea	Crenarchaeota	Thermoprotei	Thermoproteales	Thermoproteaceae	Vulcanisaeta	7.25212e-05	4.24155e-05	4.55894e-05	1.18767e-05	1.21795e-05	1.29156e-05	0.000709865	6.69521e-06	1.97794e-05
Archaea	Euryarchaeota	Archaeoglobi	Archaeoglobales	Archaeoglobaceae	Archaeoglobus	0.00166585	0.000736093	0.000786492	0.000199603	0.000200763	0.000126219	0.00423617	0.000119655	0.000430599
Archaea	Euryarchaeota	Archaeoglobi	Archaeoglobales	Archaeoglobaceae	Ferroglobus	0.000384144	0.000176362	0.000218745	5.09958e-05	5.32852e-05	4.56376e-05	0.00158259	2.73417e-05	9.17298e-05
Archaea	Euryarchaeota	Halobacteria	Halobacteriales	Halobacteriaceae	Halalkalicoccus	6.898e-05	4.0288e-05	3.91961e-05	1.71842e-05	1.75742e-05	2.09737e-05	0.000175294	7.64166e-06	2.41213e-05
Archaea	Euryarchaeota	Halobacteria	Halobacteriales	Halobacteriaceae	Haloarcula	0.000188846	0.000106378	9.54211e-05	5.4967e-05	6.38761e-05	6.3147e-05	0.000453485	2.93047e-05	6.76085e-05
Archaea	Euryarchaeota	Halobacteria	Halobacteriales	Halobacteriaceae	Halobacterium	0.000228333	9.51973e-05	9.32701e-05	3.91932e-05	3.63399e-05	3.8935e-05	0.000373953	1.71411e-05	6.27842e-05
Archaea	Euryarchaeota	Halobacteria	Halobacteriales	Halobacteriaceae	Haloferax	0.000103567	5.73538e-05	6.04074e-05	2.22689e-05	2.52526e-05	3.53578e-05	0.000268753	1.26718e-05	3.80082e-05
Archaea	Euryarchaeota	Halobacteria	Halobacteriales	Halobacteriaceae	Halogeometricum	0.000103276	6.51397e-05	6.04074e-05	3.77458e-05	3.7432e-05	3.93116e-05	0.000313008	1.36884e-05	3.70779e-05
Archaea	Euryarchaeota	Halobacteria	Halobacteriales	Halobacteriaceae	Halomicrobium	8.10588e-05	4.40452e-05	4.30799e-05	3.05455e-05	5.9375e-05	2.80528e-05	0.000206888	1.19883e-05	3.04962e-05
Archaea	Euryarchaeota	Halobacteria	Halobacteriales	Halobacteriaceae	Haloquadratum	0.000115452	6.2469e-05	6.21402e-05	2.75392e-05	2.73707e-05	3.27973e-05	0.000242684	1.77546e-05	4.1144e-05
Archaea	Euryarchaeota	Halobacteria	Halobacteriales	Halobacteriaceae	Halorhabdus	0.000131605	7.03002e-05	7.2716e-05	2.6834e-05	2.90586e-05	2.96719e-05	0.000253215	1.79298e-05	4.35906e-05
Archaea	Euryarchaeota	Halobacteria	Halobacteriales	Halobacteriaceae	Halorubrum	7.51892e-05	3.69382e-05	4.15861e-05	2.50896e-05	4.58716e-05	2.14632e-05	0.00017915	8.86853e-06	2.35355e-05
Archaea	Euryarchaeota	Halobacteria	Halobacteriales	Halobacteriaceae	Haloterrigena	9.54175e-05	5.75801e-05	6.04672e-05	2.84671e-05	3.10113e-05	3.98764e-05	0.000286824	1.56163e-05	4.13508e-05
Archaea	Euryarchaeota	Halobacteria	Halobacteriales	Halobacteriaceae	Natrialba	8.13984e-05	4.12386e-05	4.53504e-05	2.18606e-05	2.24063e-05	2.57559e-05	0.000206485	1.0183e-05	2.70847e-05
Archaea	Euryarchaeota	Halobacteria	Halobacteriales	Halobacteriaceae	Natronomonas	0.000142617	7.55512e-05	8.2037e-05	3.70035e-05	4.11388e-05	5.04197e-05	0.000384484	2.26621e-05	4.35561e-05
Archaea	Euryarchaeota	Methanobacteria	Methanobacteriales	Methanobacteriaceae	Methanobrevibacter	0.00157965	0.00116075	0.00372196	0.00285528	0.00204767	7.01885e-05	0.00135234	0.000208183	0.00127429
Archaea	Euryarchaeota	Methanobacteria	Methanobacteriales	Methanobacteriaceae	Methanosphaera	0.000665594	0.000326016	0.00171256	0.000268748	0.000216351	3.90103e-05	0.000689666	5.88022e-05	0.000306581
Archaea	Euryarchaeota	Methanobacteria	Methanobacteriales	Methanobacteriaceae	Methanothermobacter	0.00304424	0.00145059	0.00616682	0.000442668	0.000368628	0.000119064	0.00304255	0.00012309	0.00110169
Archaea	Euryarchaeota	Methanobacteria	Methanobacteriales	Methanothermaceae	Methanothermus	0.000521425	0.00023711	0.000981875	5.17009e-05	5.03396e-05	1.70199e-05	0.00118044	2.05063e-05	0.000168125
Archaea	Euryarchaeota	Methanococci	Methanococcales	Methanocaldococcaceae	Methanocaldococcus	0.00201429	0.00099801	0.00162246	0.000333996	0.000295452	0.000150167	0.00429441	0.000134342	0.000584838
Archaea	Euryarchaeota	Methanococci	Methanococcales	Methanococcaceae	Methanococcus	0.0016968	0.00131796	0.001445	0.000707074	0.000662623	0.000205595	0.0027281	0.000348063	0.000907856
Archaea	Euryarchaeota	Methanococci	Methanococcales	Methanococcaceae	Methanothermococcus	0.000120206	6.02509e-05	0.000114541	1.72213e-05	2.00564e-05	9.71493e-06	0.000400137	9.62218e-06	2.79807e-05
Archaea	Euryarchaeota	Methanomicrobia	Methanocellales	Methanocellaceae	Methanocella	0.000749855	0.000359242	0.000325579	8.25805e-05	8.61169e-05	9.1727e-05	0.00174903	5.53319e-05	0.000218746
Archaea	Euryarchaeota	Methanomicrobia	Methanomicrobiales	Methanocorpusculaceae	Methanocorpusculum	0.00135166	0.00665865	0.000524786	0.00101958	0.00184479	5.76118e-05	0.000638677	0.000125859	0.00322388
Archaea	Euryarchaeota	Methanomicrobia	Methanomicrobiales	Methanomicrobiaceae	Methanoculleus	0.0476709	0.00485882	0.00696263	0.000373523	0.000205926	0.000142975	0.00198883	0.000155848	0.00208487
Archaea	Euryarchaeota	Methanomicrobia	Methanomicrobiales	Methanomicrobiaceae	Methanoplanus	0.00348262	0.00108044	0.000703977	0.00020016	0.000195798	5.05703e-05	0.000796764	8.0658e-05	0.000445244
Archaea	Euryarchaeota	Methanomicrobia	Methanomicrobiales	Methanospirillaceae	Methanospirillum	0.00335572	0.00232412	0.000852695	0.000535121	0.000217245	0.000239898	0.00174275	0.000423656	0.000648656
Archaea	Euryarchaeota	Methanomicrobia	Methanomicrobiales	unclassified (derived from Methanomicrobiales)	Methanoregula	0.00283939	0.00116346	0.000694417	0.000178448	0.000178654	0.000204164	0.00381066	0.000196124	0.000446692
Archaea	Euryarchaeota	Methanomicrobia	Methanomicrobiales	unclassified (derived from Methanomicrobiales)	Methanosphaerula	0.0027462	0.00104921	0.000644884	0.000129605	0.000123019	0.000142712	0.00168532	0.000118253	0.000347898
Archaea	Euryarchaeota	Methanomicrobia	Methanosarcinales	Methanosaetaceae	Methanosaeta	0.00411853	0.00126224	0.000781652	0.000158963	0.000152475	9.76388e-05	0.00241803	0.000199629	0.000288353
Archaea	Euryarchaeota	Methanomicrobia	Methanosarcinales	Methanosarcinaceae	Methanococcoides	0.00142864	0.000867232	0.000564639	0.000269973	0.000299059	0.000253002	0.00135988	0.00021295	0.000678256
Archaea	Euryarchaeota	Methanomicrobia	Methanosarcinales	Methanosarcinaceae	Methanohalobium	0.000836638	0.000581595	0.000301559	9.71295e-05	9.56155e-05	4.73697e-05	0.000720569	3.88918e-05	0.000596209
Archaea	Euryarchaeota	Methanomicrobia	Methanosarcinales	Methanosarcinaceae	Methanohalophilus	0.0010965	0.000792451	0.000355573	0.000109563	0.000126263	5.79883e-05	0.000759818	5.33514e-05	0.000734217
Archaea	Euryarchaeota	Methanomicrobia	Methanosarcinales	Methanosarcinaceae	Methanosarcina	0.0231207	0.0283949	0.00602987	0.00149951	0.00128169	0.000906199	0.00624664	0.000737332	0.0305803
Archaea	Euryarchaeota	Methanopyri	Methanopyrales	Methanopyraceae	Methanopyrus	0.000383271	0.000159115	0.000271146	4.73956e-05	5.27557e-05	2.44003e-05	0.00144908	2.47477e-05	7.46726e-05
Archaea	Euryarchaeota	Thermococci	Thermococcales	Thermococcaceae	Pyrococcus	0.00126653	0.000755014	0.0010994	0.000296065	0.000290322	0.000149678	0.00452271	0.000141248	0.000433459
Archaea	Euryarchaeota	Thermococci	Thermococcales	Thermococcaceae	Thermococcus	0.00186692	0.000900956	0.00153522	0.000327056	0.000311172	0.000181647	0.00643448	0.000152483	0.000507856
Archaea	Euryarchaeota	Thermoplasmata	Thermoplasmatales	Ferroplasmaceae	Ferroplasma	0.000110649	5.55431e-05	8.78925e-05	2.85413e-05	2.64109e-05	1.2539e-05	0.000247172	1.16378e-05	2.64989e-05
Archaea	Euryarchaeota	Thermoplasmata	Thermoplasmatales	Picrophilaceae	Picrophilus	0.00019035	8.23413e-05	0.000119022	4.24222e-05	5.20607e-05	2.2254e-05	0.00051512	1.60019e-05	3.88353e-05
Archaea	Euryarchaeota	Thermoplasmata	Thermoplasmatales	Thermoplasmataceae	Thermoplasma	0.000399473	0.000217419	0.000274672	8.96323e-05	8.53225e-05	4.89512e-05	0.00101533	3.77526e-05	0.000109614
Archaea	Euryarchaeota	unclassified (derived from Euryarchaeota)	unclassified (derived from Euryarchaeota)	unclassified (derived from Euryarchaeota)	Aciduliprofundum	0.00074772	0.000272736	0.000430739	0.000130867	0.000142612	5.13611e-05	0.00184329	4.75851e-05	0.000142764
Archaea	Euryarchaeota	unclassified (derived from Euryarchaeota)	unclassified (derived from Euryarchaeota)	unclassified (derived from Euryarchaeota)	unclassified (derived from Euryarchaeota)	0.00124348	0.000626184	0.000602282	0.000212445	0.000214399	0.000195165	0.00265536	0.000128944	0.000400138
Archaea	Korarchaeota	unclassified (derived from Korarchaeota)	unclassified (derived from Korarchaeota)	unclassified (derived from Korarchaeota)	Candidatus Korarchaeum	0.00023003	0.000144131	0.000154454	4.11232e-05	3.68694e-05	3.66381e-05	0.00190458	2.51158e-05	6.98139e-05
Archaea	Nanoarchaeota	unclassified (derived from Nanoarchaeota)	unclassified (derived from Nanoarchaeota)	unclassified (derived from Nanoarchaeota)	Nanoarchaeum	5.56885e-05	1.25843e-05	5.61054e-05	5.56722e-06	7.64527e-06	4.85746e-06	0.000200673	3.13729e-06	6.75396e-06
Archaea	Thaumarchaeota	unclassified (derived from Thaumarchaeota)	Cenarchaeales	Cenarchaeaceae	Cenarchaeum	9.92012e-05	6.21068e-05	5.93319e-05	2.63515e-05	2.25387e-05	4.1119e-05	0.00116145	1.31976e-05	2.41902e-05
Archaea	Thaumarchaeota	unclassified (derived from Thaumarchaeota)	Nitrosopumilales	Nitrosopumilaceae	Nitrosopumilus	0.000184044	0.000129374	0.00014585	9.1154e-05	5.04058e-05	0.000200361	0.00277708	5.12482e-05	5.04135e-05
Bacteria	Acidobacteria	Acidobacteria (class)	Acidobacteriales	Acidobacteriaceae	Acidobacterium	0.000990412	0.000586439	0.000515764	0.000265928	0.000265235	0.00120171	0.00792177	0.000273908	0.000401447
Bacteria	Acidobacteria	Acidobacteria (class)	Acidobacteriales	Acidobacteriaceae	Terriglobus	0.000353195	0.000208954	0.000206317	0.000103662	0.000109483	0.000412545	0.00258699	9.6029e-05	0.000160338
Bacteria	Acidobacteria	Solibacteres	Solibacterales	Solibacteraceae	Candidatus Solibacter	0.00280024	0.0018628	0.00135203	0.00067278	0.000611258	0.00342244	0.0241769	0.000749128	0.00117791
Bacteria	Acidobacteria	unclassified (derived from Acidobacteria)	unclassified (derived from Acidobacteria)	unclassified (derived from Acidobacteria)	Candidatus Koribacter	0.0014041	0.000969853	0.000771136	0.000410638	0.000384415	0.00178356	0.0140689	0.000450139	0.000665782
Bacteria	Actinobacteria	Actinobacteria (class)	Acidimicrobiales	Acidimicrobiaceae	Acidimicrobium	0.000111571	7.14319e-05	6.3873e-05	5.06988e-05	4.48125e-05	0.000131603	0.000361695	4.35014e-05	5.09993e-05
Bacteria	Actinobacteria	Actinobacteria (class)	Actinomycetales	Acidothermaceae	Acidothermus	0.000345288	0.000244942	0.000195981	0.000111901	0.000100779	0.000252437	0.000945758	0.000126841	0.000158167
Bacteria	Actinobacteria	Actinobacteria (class)	Actinomycetales	Actinomycetaceae	Actinomyces	0.000429646	0.000295053	0.000261945	0.000237646	0.000321532	0.000110291	0.000337179	0.000336916	0.000249862
Bacteria	Actinobacteria	Actinobacteria (class)	Actinomycetales	Actinomycetaceae	Arcanobacterium	0.000169976	0.000146259	9.87073e-05	0.000233935	0.000458716	2.95213e-05	7.06125e-05	9.06658e-05	0.000177808
Bacteria	Actinobacteria	Actinobacteria (class)	Actinomycetales	Actinomycetaceae	Mobiluncus	0.000465154	0.000318728	0.000332271	0.000263775	0.000310709	6.25822e-05	0.000187494	0.000143211	0.000340007
Bacteria	Actinobacteria	Actinobacteria (class)	Actinomycetales	Actinosynnemataceae	Actinosynnema	0.000159062	0.000141506	0.000109044	7.96113e-05	7.76111e-05	0.000172572	0.000446061	7.69248e-05	0.000104755
Bacteria	Actinobacteria	Actinobacteria (class)	Actinomycetales	Beutenbergiaceae	Beutenbergia	0.000189089	0.000156942	0.000110717	0.000115613	0.000149397	0.000119516	0.00035289	0.000127717	0.000123225
Bacteria	Actinobacteria	Actinobacteria (class)	Actinomycetales	Brevibacteriaceae	Brevibacterium	0.000132479	0.000129374	0.000102292	0.000172807	0.000197552	8.53633e-05	0.000233015	0.000122354	0.000101861
Bacteria	Actinobacteria	Actinobacteria (class)	Actinomycetales	Catenulisporaceae	Catenulispora	0.000211209	0.000174506	0.000141369	0.000100062	9.60789e-05	0.00024212	0.000750034	0.000101112	0.000117092
Bacteria	Actinobacteria	Actinobacteria (class)	Actinomycetales	Cellulomonadaceae	Cellulomonas	0.000152464	0.00011593	0.000104085	0.000109303	0.00010892	9.61702e-05	0.000248899	0.000110997	9.47966e-05
Bacteria	Actinobacteria	Actinobacteria (class)	Actinomycetales	Corynebacteriaceae	Corynebacterium	0.00129466	0.00098443	0.000849887	0.00251906	0.00270785	0.000621831	0.00141179	0.000594962	0.000773053
Bacteria	Actinobacteria	Actinobacteria (class)	Actinomycetales	Dermabacteraceae	Brachybacterium	0.000136699	0.000109094	7.94678e-05	0.000120178	0.000145723	5.26037e-05	0.000164993	8.72831e-05	8.93176e-05
Bacteria	Actinobacteria	Actinobacteria (class)	Actinomycetales	Dermacoccaceae	Dermacoccus	4.28821e-05	2.9288e-05	2.85606e-05	3.93788e-05	3.40231e-05	3.69393e-05	9.43801e-05	5.903e-05	1.82977e-05
Bacteria	Actinobacteria	Actinobacteria (class)	Actinomycetales	Dermacoccaceae	Kytococcus	9.91527e-05	7.01192e-05	5.95112e-05	7.40812e-05	7.18523e-05	6.14902e-05	0.000139211	0.000101848	5.34459e-05
Bacteria	Actinobacteria	Actinobacteria (class)	Actinomycetales	Frankiaceae	Frankia	0.000792252	0.000637817	0.000465394	0.000362241	0.000331163	0.00114504	0.00345466	0.000399101	0.000429876
Bacteria	Actinobacteria	Actinobacteria (class)	Actinomycetales	Geodermatophilaceae	Geodermatophilus	0.000119818	9.85018e-05	7.18197e-05	8.38795e-05	6.75498e-05	0.000176751	0.000498488	8.40407e-05	7.65334e-05
Bacteria	Actinobacteria	Actinobacteria (class)	Actinomycetales	Glycomycetaceae	Stackebrandtia	0.000161244	0.000132362	0.000101755	9.39005e-05	7.95638e-05	0.000169559	0.000487554	6.28333e-05	9.38662e-05
Bacteria	Actinobacteria	Actinobacteria (class)	Actinomycetales	Gordoniaceae	Gordonia	7.45101e-05	6.10204e-05	4.72027e-05	6.79201e-05	5.42119e-05	9.2819e-05	0.00020263	8.73532e-05	4.56581e-05
Bacteria	Actinobacteria	Actinobacteria (class)	Actinomycetales	Intrasporangiaceae	Intrasporangium	9.30891e-05	5.81686e-05	6.51875e-05	7.1112e-05	6.14269e-05	0.000116654	0.000284176	0.000154936	4.05582e-05
Bacteria	Actinobacteria	Actinobacteria (class)	Actinomycetales	Intrasporangiaceae	Janibacter	8.50366e-05	6.86706e-05	6.01087e-05	7.74586e-05	7.60886e-05	0.000114546	0.00027117	0.000179877	5e-05
Bacteria	Actinobacteria	Actinobacteria (class)	Actinomycetales	Jonesiaceae	Jonesia	0.000141647	0.000116111	9.53613e-05	0.000125671	0.000134107	6.08877e-05	0.000133111	8.98245e-05	8.65609e-05
Bacteria	Actinobacteria	Actinobacteria (class)	Actinomycetales	Kineosporiaceae	Kineococcus	0.000225422	0.000186004	0.000133303	0.000141073	0.00014291	0.000181308	0.000473972	0.000163297	0.000146037
Bacteria	Actinobacteria	Actinobacteria (class)	Actinomycetales	Microbacteriaceae	Clavibacter	0.000183462	0.000169436	0.000119919	0.000218012	0.000161775	0.000133561	0.000358817	0.000166504	0.000132908
Bacteria	Actinobacteria	Actinobacteria (class)	Actinomycetales	Microbacteriaceae	Leifsonia	0.000149699	0.000111629	9.98426e-05	0.00016891	0.000112329	9.97098e-05	0.000217247	0.000127191	8.66298e-05
Bacteria	Actinobacteria	Actinobacteria (class)	Actinomycetales	Micrococcaceae	Arthrobacter	0.000540392	0.00046811	0.000393097	0.000741146	0.000756021	0.000479533	0.00115138	0.000456589	0.000354066
Bacteria	Actinobacteria	Actinobacteria (class)	Actinomycetales	Micrococcaceae	Kocuria	8.51336e-05	6.68599e-05	5.31179e-05	9.07828e-05	0.00011041	4.94407e-05	0.000122406	6.62861e-05	5.23087e-05
Bacteria	Actinobacteria	Actinobacteria (class)	Actinomycetales	Micrococcaceae	Micrococcus	8.09133e-05	6.69957e-05	4.24226e-05	9.3418e-05	0.000113256	5.04197e-05	0.000134089	8.83172e-05	5.64093e-05
Bacteria	Actinobacteria	Actinobacteria (class)	Actinomycetales	Micrococcaceae	Renibacterium	6.78158e-05	5.64937e-05	4.24226e-05	8.36568e-05	8.32706e-05	4.94783e-05	0.000128392	5.07048e-05	4.41419e-05
Bacteria	Actinobacteria	Actinobacteria (class)	Actinomycetales	Micrococcaceae	Rothia	0.000105168	8.19792e-05	8.62195e-05	9.31953e-05	0.000105412	5.74235e-05	0.000128161	0.000122091	6.06822e-05
Bacteria	Actinobacteria	Actinobacteria (class)	Actinomycetales	Micromonosporaceae	Micromonospora	0.000252781	0.000172152	0.000147045	0.000104107	0.00010763	0.000234438	0.000759933	0.000102163	0.000126154
Bacteria	Actinobacteria	Actinobacteria (class)	Actinomycetales	Micromonosporaceae	Salinispora	0.000338109	0.000286452	0.000198729	0.00017444	0.000173855	0.000393191	0.00115017	0.000167538	0.000201171
Bacteria	Actinobacteria	Actinobacteria (class)	Actinomycetales	Mycobacteriaceae	Mycobacterium	0.0013942	0.00109226	0.000788464	0.000812183	0.000756054	0.00209658	0.00588276	0.00108585	0.000757132
Bacteria	Actinobacteria	Actinobacteria (class)	Actinomycetales	Nakamurellaceae	Nakamurella	0.000171868	0.000124666	9.12385e-05	8.11701e-05	7.94645e-05	0.00018368	0.000475239	0.000126228	7.67401e-05
Bacteria	Actinobacteria	Actinobacteria (class)	Actinomycetales	Nocardiaceae	Nocardia	0.000164543	0.000143633	0.000102292	0.000129048	0.000135265	0.00023233	0.000515811	0.000130749	0.000113956
Bacteria	Actinobacteria	Actinobacteria (class)	Actinomycetales	Nocardiaceae	Rhodococcus	0.000475244	0.000421303	0.000281722	0.000529777	0.000501278	0.000853596	0.0019535	0.000423726	0.000345417
Bacteria	Actinobacteria	Actinobacteria (class)	Actinomycetales	Nocardioidaceae	Aeromicrobium	3.21616e-05	2.59382e-05	2.53341e-05	4.87318e-05	3.01508e-05	4.9403e-05	0.000114925	4.68665e-05	1.95038e-05
Bacteria	Actinobacteria	Actinobacteria (class)	Actinomycetales	Nocardioidaceae	Kribbella	0.000216302	0.000155448	0.000139576	0.000100841	9.51191e-05	0.000199344	0.000600235	0.000127682	0.00011816
Bacteria	Actinobacteria	Actinobacteria (class)	Actinomycetales	Nocardioidaceae	Nocardioides	0.000380457	0.000334707	0.000263976	0.000249412	0.000201491	0.000401701	0.00102552	0.000273014	0.000212819
Bacteria	Actinobacteria	Actinobacteria (class)	Actinomycetales	Nocardiopsaceae	Nocardiopsis	0.000152561	0.000121543	8.97448e-05	7.74586e-05	8.80695e-05	0.000133938	0.000375564	6.35169e-05	8.85595e-05
Bacteria	Actinobacteria	Actinobacteria (class)	Actinomycetales	Nocardiopsaceae	Thermobifida	0.000315989	0.000238966	0.000200342	0.000152134	0.000149132	0.000237489	0.000685867	0.00013145	0.000172191
Bacteria	Actinobacteria	Actinobacteria (class)	Actinomycetales	Promicromonosporaceae	Xylanimonas	0.000189913	0.000196687	0.000160549	0.000128974	0.000138211	7.71922e-05	0.000226973	0.000112154	0.000171916
Bacteria	Actinobacteria	Actinobacteria (class)	Actinomycetales	Propionibacteriaceae	Propionibacterium	0.000448613	0.000296592	0.000345177	0.00024763	0.000246072	0.00015269	0.000432077	0.000306788	0.00025348
Bacteria	Actinobacteria	Actinobacteria (class)	Actinomycetales	Pseudonocardiaceae	Amycolatopsis	0.000160856	0.000129012	0.000104264	6.55819e-05	6.64576e-05	0.000202018	0.000609443	6.82666e-05	8.8594e-05
Bacteria	Actinobacteria	Actinobacteria (class)	Actinomycetales	Pseudonocardiaceae	Saccharomonospora	0.000121612	0.00010072	8.132e-05	8.29145e-05	8.54218e-05	0.000115939	0.000330906	5.67866e-05	7.30875e-05
Bacteria	Actinobacteria	Actinobacteria (class)	Actinomycetales	Pseudonocardiaceae	Saccharopolyspora	0.000278976	0.000228238	0.00017943	0.000202276	0.000190139	0.00036254	0.00105044	0.000160019	0.000171916
Bacteria	Actinobacteria	Actinobacteria (class)	Actinomycetales	Pseudonocardiaceae	Thermobispora	0.00022028	0.00015314	0.000128045	8.30258e-05	7.76773e-05	0.000157322	0.000565993	6.78986e-05	0.000115989
Bacteria	Actinobacteria	Actinobacteria (class)	Actinomycetales	Sanguibacteraceae	Sanguibacter	0.000155423	0.000128061	0.000100619	0.000152431	0.000172796	8.17485e-05	0.000215923	0.000113924	0.000106306
Bacteria	Actinobacteria	Actinobacteria (class)	Actinomycetales	Segniliparaceae	Segniliparus	3.61878e-05	3.50369e-05	2.46768e-05	2.04874e-05	2.02219e-05	6.21303e-05	0.000101631	2.18383e-05	2.51895e-05
Bacteria	Actinobacteria	Actinobacteria (class)	Actinomycetales	Streptomycetaceae	Streptomyces	0.00207915	0.00154221	0.00124125	0.00108294	0.00100593	0.0024706	0.00644668	0.0010094	0.00111816
Bacteria	Actinobacteria	Actinobacteria (class)	Actinomycetales	Streptosporangiaceae	Streptosporangium	0.000257923	0.000197275	0.000165508	0.000124483	0.000118353	0.00028418	0.000876469	0.000102987	0.000162233
Bacteria	Actinobacteria	Actinobacteria (class)	Actinomycetales	Thermomonosporaceae	Thermomonospora	0.000201459	0.000156127	0.000132645	8.32485e-05	7.72801e-05	0.000213615	0.000597818	8.60738e-05	0.000104893
Bacteria	Actinobacteria	Actinobacteria (class)	Actinomycetales	Tsukamurellaceae	Tsukamurella	7.71296e-05	6.27858e-05	4.95329e-05	7.15574e-05	5.96066e-05	7.88491e-05	0.000177308	6.3587e-05	5.06202e-05
Bacteria	Actinobacteria	Actinobacteria (class)	Actinomycetales	unclassified (derived from Actinomycetales)	Tropheryma	7.48496e-05	5.05184e-05	5.35362e-05	2.82073e-05	2.91579e-05	2.5417e-05	0.000100711	1.7702e-05	3.80772e-05
Bacteria	Actinobacteria	Actinobacteria (class)	Bifidobacteriales	Bifidobacteriaceae	Bifidobacterium	0.00585535	0.0015218	0.00721968	0.00491189	0.00187908	0.000236359	0.000675911	0.00162268	0.00359772
Bacteria	Actinobacteria	Actinobacteria (class)	Bifidobacteriales	Bifidobacteriaceae	Gardnerella	0.000466852	0.000247477	0.000568822	0.000257131	0.000235282	2.64336e-05	7.57343e-05	8.5548e-05	0.000377326
Bacteria	Actinobacteria	Actinobacteria (class)	Bifidobacteriales	Bifidobacteriaceae	Parascardovia	0.000127628	9.2436e-05	0.000185823	6.85882e-05	5.24909e-05	1.08822e-05	3.38963e-05	2.03836e-05	9.53135e-05
Bacteria	Actinobacteria	Actinobacteria (class)	Bifidobacteriales	Bifidobacteriaceae	Scardovia	0.000125008	7.41932e-05	0.00015798	5.81589e-05	5.54034e-05	7.68157e-06	3.49897e-05	2.13651e-05	8.93866e-05
Bacteria	Actinobacteria	Actinobacteria (class)	Coriobacteriales	Coriobacteriaceae	Atopobium	0.00148715	0.000685846	0.00155984	0.000793032	0.000832011	7.62509e-05	0.000308807	0.000202521	0.000801447
Bacteria	Actinobacteria	Actinobacteria (class)	Coriobacteriales	Coriobacteriaceae	Collinsella	0.000727783	0.000413336	0.000724172	0.000472063	0.000554795	6.03982e-05	0.000236008	0.000192601	0.000497553
Bacteria	Actinobacteria	Actinobacteria (class)	Coriobacteriales	Coriobacteriaceae	Cryptobacterium	0.000453367	0.000302839	0.000375649	0.000271235	0.000314681	4.1119e-05	0.000171496	8.44438e-05	0.000371743
Bacteria	Actinobacteria	Actinobacteria (class)	Coriobacteriales	Coriobacteriaceae	Eggerthella	0.00114385	0.000938212	0.000842478	0.000802756	0.000985081	6.54816e-05	0.000349494	0.000216806	0.00127667
Bacteria	Actinobacteria	Actinobacteria (class)	Coriobacteriales	Coriobacteriaceae	Olsenella	0.000784345	0.000329999	0.000883108	0.000431051	0.000432702	2.69985e-05	0.00011245	0.000100323	0.000422191
Bacteria	Actinobacteria	Actinobacteria (class)	Coriobacteriales	Coriobacteriaceae	Slackia	0.0015928	0.00120606	0.00133028	0.00135662	0.00150377	8.26145e-05	0.000403648	0.000256872	0.00141513
Bacteria	Actinobacteria	Actinobacteria (class)	Rubrobacterales	Rubrobacteraceae	Rubrobacter	0.000779154	0.000564122	0.000501603	0.000257094	0.0002561	0.000470233	0.00246349	0.000168888	0.000376257
Bacteria	Actinobacteria	Actinobacteria (class)	Solirubrobacterales	Conexibacteraceae	Conexibacter	0.000320306	0.000207641	0.000214682	0.000119658	0.000109251	0.000342621	0.00176451	9.50825e-05	0.000148656
Bacteria	Actinobacteria	Actinobacteria (class)	unclassified (derived from Actinobacteria (class))	unclassified (derived from Actinobacteria (class))	unclassified (derived from Actinobacteria (class))	0.000117392	9.97693e-05	7.1043e-05	0.000142076	9.42255e-05	0.000109651	0.000224786	0.000104827	6.56099e-05
Bacteria	Aquificae	Aquificae (class)	Aquificales	Aquificaceae	Aquifex	0.000802584	0.000623965	0.000563863	0.000266447	0.000272549	0.000358737	0.00171726	0.000195774	0.00041654
Bacteria	Aquificae	Aquificae (class)	Aquificales	Aquificaceae	Hydrogenivirga	0.000333452	0.000211761	0.00023213	0.000142447	0.000122159	0.000153594	0.000719303	9.16473e-05	0.000132357
Bacteria	Aquificae	Aquificae (class)	Aquificales	Aquificaceae	Hydrogenobacter	0.000220911	0.000168757	0.000173993	6.48025e-05	6.44056e-05	0.000119591	0.0005588	5.59804e-05	9.9931e-05
Bacteria	Aquificae	Aquificae (class)	Aquificales	Aquificaceae	Hydrogenobaculum	0.000262532	0.000210855	0.000205003	0.000108264	0.000103724	0.000111383	0.000442954	6.23952e-05	0.000134597
Bacteria	Aquificae	Aquificae (class)	Aquificales	Aquificaceae	Thermocrinis	0.000206067	0.000162329	0.000171961	5.58949e-05	5.58336e-05	7.62509e-05	0.000491813	4.08723e-05	0.000104238
Bacteria	Aquificae	Aquificae (class)	Aquificales	Hydrogenothermaceae	Persephonella	0.000360957	0.000291839	0.000276165	0.000160188	0.000148206	0.000185713	0.000704398	0.000108543	0.000196967
Bacteria	Aquificae	Aquificae (class)	Aquificales	Hydrogenothermaceae	Sulfurihydrogenibium	0.000785509	0.000755241	0.000708279	0.000317666	0.000334241	0.000341604	0.00144367	0.000271121	0.000425224
Bacteria	Bacteroidetes	Bacteroidia	Bacteroidales	Bacteroidaceae	Bacteroides	0.109022	0.141081	0.108303	0.0673905	0.104194	0.00858397	0.0118522	0.114869	0.195272
Bacteria	Bacteroidetes	Bacteroidia	Bacteroidales	Porphyromonadaceae	Paludibacter	0.014131	0.011114	0.00841755	0.00687222	0.0105179	0.00186395	0.00279872	0.0148571	0.00968828
Bacteria	Bacteroidetes	Bacteroidia	Bacteroidales	Porphyromonadaceae	Parabacteroides	0.0222608	0.0329427	0.0156839	0.0126239	0.0191202	0.0018028	0.00262584	0.0201789	0.0334558
Bacteria	Bacteroidetes	Bacteroidia	Bacteroidales	Porphyromonadaceae	Porphyromonas	0.0149815	0.0130232	0.00888001	0.00697057	0.0102888	0.00128629	0.00159773	0.00524698	0.0119828
Bacteria	Bacteroidetes	Bacteroidia	Bacteroidales	Prevotellaceae	Prevotella	0.0436284	0.0269574	0.284883	0.0168757	0.0246916	0.00241058	0.0033246	0.0269008	0.0288348
Bacteria	Bacteroidetes	Bacteroidia	Bacteroidales	Rikenellaceae	Alistipes	0.00682039	0.00573818	0.00373003	0.00507222	0.00795254	0.000362201	0.000584179	0.00175513	0.00483359
Bacteria	Bacteroidetes	Bacteroidia	Bacteroidales	unclassified (derived from Bacteroidales)	Candidatus Azobacteroides	0.00256803	0.00227736	0.00150511	0.00115531	0.00171979	0.000220619	0.000393289	0.001023	0.00221151
Bacteria	Bacteroidetes	Cytophagia	Cytophagales	Cyclobacteriaceae	Algoriphagus	0.00239985	0.00153705	0.00109964	0.00129341	0.00115573	0.00313314	0.00115328	0.000547518	0.00127064
Bacteria	Bacteroidetes	Cytophagia	Cytophagales	Cytophagaceae	Cytophaga	0.00488715	0.00430814	0.00261831	0.00280903	0.00262534	0.00807932	0.00266417	0.00211117	0.00274424
Bacteria	Bacteroidetes	Cytophagia	Cytophagales	Cytophagaceae	Dyadobacter	0.00468298	0.00314599	0.00260033	0.001909	0.00198727	0.00526703	0.00249584	0.00149929	0.0026389
Bacteria	Bacteroidetes	Cytophagia	Cytophagales	Cytophagaceae	Leadbetterella	0.00307897	0.00255838	0.00191726	0.00160889	0.00175891	0.00236961	0.000978446	0.00128599	0.00199776
Bacteria	Bacteroidetes	Cytophagia	Cytophagales	Cytophagaceae	Microscilla	0.00223453	0.0017303	0.00113848	0.00101594	0.000947716	0.00278984	0.00112807	0.000569128	0.00115537
Bacteria	Bacteroidetes	Cytophagia	Cytophagales	Cytophagaceae	Spirosoma	0.00496263	0.00335567	0.00282834	0.00187912	0.00192932	0.00620735	0.00317975	0.00161006	0.00264273
Bacteria	Bacteroidetes	Cytophagia	Cytophagales	Flammeovirgaceae	Marivirga	0.00285462	0.00226916	0.0015158	0.00166471	0.00158717	0.00424463	0.00112485	0.000811242	0.00159111
Bacteria	Bacteroidetes	Flavobacteria	Flavobacteriales	Blattabacteriaceae	Blattabacterium	0.00050435	0.000429995	0.000237567	0.000176592	0.00018673	0.000175772	0.000151756	0.000121057	0.00025989
Bacteria	Bacteroidetes	Flavobacteria	Flavobacteriales	Flavobacteriaceae	Capnocytophaga	0.00448729	0.00372953	0.00276918	0.00274672	0.00288419	0.00202165	0.00081846	0.00184129	0.00279762
Bacteria	Bacteroidetes	Flavobacteria	Flavobacteriales	Flavobacteriaceae	Chryseobacterium	0.00129607	0.00127767	0.000720468	0.00125359	0.00143764	0.00187716	0.000616406	0.00792727	0.0010389
Bacteria	Bacteroidetes	Flavobacteria	Flavobacteriales	Flavobacteriaceae	Croceibacter	0.00198432	0.00162546	0.00110496	0.00204629	0.00168229	0.00219723	0.000588034	0.00130565	0.00117422
Bacteria	Bacteroidetes	Flavobacteria	Flavobacteriales	Flavobacteriaceae	Dokdonia	0.00134511	0.00107302	0.000737198	0.00128781	0.00113087	0.00159603	0.000458319	0.000918506	0.000784665
Bacteria	Bacteroidetes	Flavobacteria	Flavobacteriales	Flavobacteriaceae	Flavobacterium	0.00990358	0.00783682	0.00599492	0.0101167	0.00932624	0.0378395	0.00478668	0.0164348	0.00592643
Bacteria	Bacteroidetes	Flavobacteria	Flavobacteriales	Flavobacteriaceae	Gramella	0.00474371	0.00373972	0.00259238	0.00433698	0.00382144	0.00472066	0.00169056	0.00289407	0.00271461
Bacteria	Bacteroidetes	Flavobacteria	Flavobacteriales	Flavobacteriaceae	Kordia	0.00106235	0.00082785	0.000546953	0.00111886	0.000947749	0.00187325	0.000428509	0.000623303	0.000580117
Bacteria	Bacteroidetes	Flavobacteria	Flavobacteriales	Flavobacteriaceae	Leeuwenhoekiella	0.00269793	0.00188398	0.00154102	0.00181792	0.00178426	0.00187336	0.000802864	0.001342	0.00145823
Bacteria	Bacteroidetes	Flavobacteria	Flavobacteriales	Flavobacteriaceae	Maribacter	0.00323789	0.0021095	0.00162144	0.00217381	0.00194951	0.00300184	0.00117532	0.00161488	0.00166816
Bacteria	Bacteroidetes	Flavobacteria	Flavobacteriales	Flavobacteriaceae	Ornithobacterium	5.14197e-06	2.44444e-06	1.79251e-06	6.90336e-06	1.37019e-05	1.1447e-05	5.1794e-07	2.76046e-05	5.65127e-06
Bacteria	Bacteroidetes	Flavobacteria	Flavobacteriales	Flavobacteriaceae	Polaribacter	0.00300189	0.00238496	0.00171495	0.00232773	0.00228332	0.00278687	0.000957843	0.00193935	0.00166509
Bacteria	Bacteroidetes	Flavobacteria	Flavobacteriales	Flavobacteriaceae	Psychroflexus	0.00105755	0.000935586	0.000608615	0.000962387	0.000985446	0.00101547	0.000457111	0.000533794	0.000652997
Bacteria	Bacteroidetes	Flavobacteria	Flavobacteriales	Flavobacteriaceae	Riemerella	0.00125517	0.00112892	0.000838773	0.000891869	0.000998254	0.00083955	0.000312433	0.0048901	0.00073277
Bacteria	Bacteroidetes	Flavobacteria	Flavobacteriales	Flavobacteriaceae	Robiginitalea	0.00291152	0.00189435	0.00139905	0.00141497	0.00131366	0.00188526	0.000965555	0.00105877	0.00142264
Bacteria	Bacteroidetes	Flavobacteria	Flavobacteriales	Flavobacteriaceae	unclassified (derived from Flavobacteriaceae)	0.00180226	0.00146137	0.00102472	0.00121859	0.00142543	0.00155254	0.000530946	0.0090263	0.00107061
Bacteria	Bacteroidetes	Flavobacteria	Flavobacteriales	Flavobacteriaceae	Zunongwangia	0.00298579	0.00226224	0.00181987	0.00220744	0.00222103	0.0022844	0.000893158	0.00138051	0.00179865
Bacteria	Bacteroidetes	Flavobacteria	Flavobacteriales	unclassified (derived from Flavobacteriales)	Candidatus Sulcia	0.000188555	0.000186139	9.19556e-05	8.35083e-05	8.38663e-05	9.54548e-05	8.22949e-05	6.11157e-05	0.000109511
Bacteria	Bacteroidetes	Flavobacteria	Flavobacteriales	unclassified (derived from Flavobacteriales)	unclassified (derived from Flavobacteriales)	0.00195919	0.0015615	0.00106146	0.00346741	0.00278404	0.0097687	0.00097695	0.00783138	0.00120265
Bacteria	Bacteroidetes	Flavobacteria	unclassified (derived from Flavobacteria)	unclassified (derived from Flavobacteria)	unclassified (derived from Flavobacteria)	0.00249041	0.00207949	0.00130273	0.00168895	0.00156109	0.00230556	0.000783183	0.0012604	0.00133132
Bacteria	Bacteroidetes	Sphingobacteria	Sphingobacteriales	Rhodothermaceae	Rhodothermus	0.00190559	0.00153637	0.00107443	0.000471692	0.000470896	0.000926872	0.00281328	0.00035411	0.000860199
Bacteria	Bacteroidetes	Sphingobacteria	Sphingobacteriales	Rhodothermaceae	Salinibacter	0.0011469	0.000847632	0.000670337	0.000459927	0.00049072	0.000785666	0.00157552	0.000252823	0.000558545
Bacteria	Bacteroidetes	Sphingobacteria	Sphingobacteriales	Sphingobacteriaceae	Mucilaginibacter	0.00256381	0.00153705	0.00140359	0.000978977	0.000943744	0.00354053	0.00171565	0.000791507	0.0011255
Bacteria	Bacteroidetes	Sphingobacteria	Sphingobacteriales	Sphingobacteriaceae	Pedobacter	0.0108241	0.00732272	0.00557248	0.00527001	0.00566836	0.0106333	0.00443846	0.00339784	0.00623969
Bacteria	Bacteroidetes	Sphingobacteria	Sphingobacteriales	Sphingobacteriaceae	Sphingobacterium	0.00291021	0.00241185	0.00162664	0.00259911	0.00287264	0.00252946	0.0010475	0.00141809	0.00201764
Bacteria	Bacteroidetes	Sphingobacteria	Sphingobacteriales	unclassified (derived from Sphingobacteriales)	Chitinophaga	0.00558156	0.00402925	0.00320434	0.00243232	0.00244814	0.0104162	0.0045333	0.00211493	0.00312477
Bacteria	Bacteroidetes	unclassified (derived from Bacteroidetes)	unclassified (derived from Bacteroidetes)	unclassified (derived from Bacteroidetes)	Candidatus Amoebophilus	0.000930163	0.000865648	0.000471429	0.000353964	0.000342746	0.000952138	0.000352372	0.000204642	0.000474707
Bacteria	Bacteroidetes	unclassified (derived from Bacteroidetes)	unclassified (derived from Bacteroidetes)	unclassified (derived from Bacteroidetes)	unclassified (derived from Bacteroidetes)	0.00452571	0.00341185	0.00251602	0.00289217	0.00368254	0.00112603	0.000605472	0.00258298	0.00271313
Bacteria	Candidatus Poribacteria	unclassified (derived from Candidatus Poribacteria)	unclassified (derived from Candidatus Poribacteria)	unclassified (derived from Candidatus Poribacteria)	unclassified (derived from Candidatus Poribacteria)	0.000184092	8.99915e-05	8.64585e-05	5.34082e-05	4.30584e-05	0.00103411	0.000970331	4.6218e-05	5.68573e-05
Bacteria	Chlamydiae	Chlamydiae (class)	Chlamydiales	Chlamydiaceae	Chlamydia	0.000196171	0.000157983	0.000117588	0.00013636	7.7247e-05	0.00016007	0.000349609	0.000139215	0.000112164
Bacteria	Chlamydiae	Chlamydiae (class)	Chlamydiales	Chlamydiaceae	Chlamydophila	0.000280771	0.000232674	0.000191798	9.85769e-05	0.000116532	0.000195579	0.000476907	5.81712e-05	0.000157133
Bacteria	Chlamydiae	Chlamydiae (class)	Chlamydiales	Parachlamydiaceae	Candidatus Protochlamydia	0.000364886	0.000329003	0.000192993	0.000141111	0.000143506	0.000721578	0.00108411	0.000126385	0.000196899
Bacteria	Chlamydiae	Chlamydiae (class)	Chlamydiales	Parachlamydiaceae	Parachlamydia	0.000215672	0.000175049	0.000112988	6.97016e-05	6.03017e-05	0.000570846	0.000810173	6.33241e-05	9.82425e-05
Bacteria	Chlamydiae	Chlamydiae (class)	Chlamydiales	Waddliaceae	Waddlia	0.000260737	0.00019139	0.000144834	0.000126747	0.000112859	0.000440109	0.000679652	6.73202e-05	0.00013439
Bacteria	Chlorobi	Chlorobia	Chlorobiales	Chlorobiaceae	Chlorobaculum	0.00156277	0.00144688	0.000941902	0.000799008	0.000623669	0.000870164	0.00205703	0.000550515	0.000901998
Bacteria	Chlorobi	Chlorobia	Chlorobiales	Chlorobiaceae	Chlorobium	0.00525126	0.00432869	0.00309464	0.0020575	0.00187905	0.00366663	0.00554391	0.00207786	0.00275227
Bacteria	Chlorobi	Chlorobia	Chlorobiales	Chlorobiaceae	Chloroherpeton	0.00150558	0.00116749	0.00095666	0.000483717	0.000443558	0.00077324	0.00157718	0.000394492	0.000682873
Bacteria	Chlorobi	Chlorobia	Chlorobiales	Chlorobiaceae	Pelodictyon	0.00145392	0.00133616	0.000909995	0.000826473	0.000710414	0.00121293	0.00191626	0.000661687	0.000895106
Bacteria	Chlorobi	Chlorobia	Chlorobiales	Chlorobiaceae	Prosthecochloris	0.00050857	0.000410937	0.000285845	0.000241395	0.000183288	0.000274917	0.000500618	0.000155164	0.000237078
Bacteria	Chloroflexi	Chloroflexi (class)	Chloroflexales	Chloroflexaceae	Chloroflexus	0.00214624	0.00118071	0.001589	0.000408486	0.000424627	0.000947318	0.00480832	0.000401572	0.000668297
Bacteria	Chloroflexi	Chloroflexi (class)	Chloroflexales	Chloroflexaceae	Roseiflexus	0.00395039	0.00212367	0.00282493	0.000718691	0.000719119	0.00182004	0.00986048	0.000703295	0.00114897
Bacteria	Chloroflexi	Chloroflexi (class)	Chloroflexales	Oscillochloridaceae	Oscillochloris	0.00055446	0.000266896	0.000381206	9.15622e-05	7.38712e-05	0.000286703	0.00153517	9.05431e-05	0.000123742
Bacteria	Chloroflexi	Chloroflexi (class)	Herpetosiphonales	Herpetosiphonaceae	Herpetosiphon	0.00110645	0.000576389	0.000767969	0.000219868	0.000213042	0.000689346	0.00275504	0.000213966	0.000328497
Bacteria	Chloroflexi	Dehalococcoidetes	unclassified (derived from Dehalococcoidetes)	unclassified (derived from Dehalococcoidetes)	Dehalococcoides	0.00354078	0.00234259	0.00225724	0.000675081	0.000567306	0.000414353	0.0168353	0.000440867	0.00149814
Bacteria	Chloroflexi	Dehalococcoidetes	unclassified (derived from Dehalococcoidetes)	unclassified (derived from Dehalococcoidetes)	Dehalogenimonas	0.00113395	0.000750307	0.000630066	0.00020235	0.000171108	0.00020488	0.00565107	0.000194144	0.000347932
Bacteria	Chloroflexi	Ktedonobacteria	Ktedonobacterales	Ktedonobacteraceae	Ktedonobacter	0.00091629	0.000443122	0.000557947	0.000196115	0.000154229	0.000460028	0.00308036	0.000135692	0.000264162
Bacteria	Chloroflexi	Thermomicrobia (class)	Sphaerobacterales	Sphaerobacteraceae	Sphaerobacter	0.00106332	0.000574081	0.000806986	0.000239131	0.000215656	0.0004441	0.00385514	0.000160212	0.000338318
Bacteria	Chloroflexi	Thermomicrobia (class)	Thermomicrobiales	Thermomicrobiaceae	Thermomicrobium	0.000686356	0.00034883	0.000517078	0.000133984	0.000126031	0.000237564	0.00234017	9.07709e-05	0.000207374
Bacteria	Chrysiogenetes	Chrysiogenetes (class)	Chrysiogenales	Chrysiogenaceae	Desulfurispirillum	0.000421157	0.000390295	0.000273656	0.00110476	0.000855542	0.000371238	0.000653525	0.000253787	0.000252343
Bacteria	Cyanobacteria	Gloeobacteria	Gloeobacterales	unclassified (derived from Gloeobacterales)	Gloeobacter	0.000602047	0.000469649	0.000327073	0.00024622	0.000231807	0.000886205	0.00201525	0.000201996	0.00030124
Bacteria	Cyanobacteria	unclassified (derived from Cyanobacteria)	Chroococcales	unclassified (derived from Chroococcales)	Crocosphaera	0.000200779	0.000173827	0.000155291	0.000185797	0.000159359	0.000280302	0.000378672	8.60037e-05	0.000106168
Bacteria	Cyanobacteria	unclassified (derived from Cyanobacteria)	Chroococcales	unclassified (derived from Chroococcales)	Cyanobium	5.5737e-05	4.78023e-05	2.82021e-05	2.70196e-05	2.46568e-05	0.000112136	0.00014721	2.5554e-05	3.16678e-05
Bacteria	Cyanobacteria	unclassified (derived from Cyanobacteria)	Chroococcales	unclassified (derived from Chroococcales)	Cyanothece	0.00197917	0.00162062	0.00135537	0.00116307	0.00109973	0.0030965	0.00460333	0.000751178	0.0010031
Bacteria	Cyanobacteria	unclassified (derived from Cyanobacteria)	Chroococcales	unclassified (derived from Chroococcales)	Microcystis	0.000381379	0.000346476	0.000247605	0.000199826	0.000203907	0.000680534	0.000752969	0.000182786	0.000182633
Bacteria	Cyanobacteria	unclassified (derived from Cyanobacteria)	Chroococcales	unclassified (derived from Chroococcales)	Synechococcus	0.0023134	0.00184116	0.0013767	0.00111218	0.00109387	0.00258801	0.00447707	0.000824212	0.00121999
Bacteria	Cyanobacteria	unclassified (derived from Cyanobacteria)	Chroococcales	unclassified (derived from Chroococcales)	Synechocystis	0.000579248	0.000484451	0.000375052	0.000285005	0.00027801	0.00100644	0.00122044	0.000248021	0.000313646
Bacteria	Cyanobacteria	unclassified (derived from Cyanobacteria)	Chroococcales	unclassified (derived from Chroococcales)	Thermosynechococcus	0.000446187	0.000383188	0.000295823	0.000156068	0.000173028	0.000448958	0.00083653	0.000132835	0.000254617
Bacteria	Cyanobacteria	unclassified (derived from Cyanobacteria)	Chroococcales	unclassified (derived from Chroococcales)	unclassified (derived from Chroococcales)	4.85092e-05	4.00616e-05	3.65671e-05	2.39019e-05	3.00515e-05	3.93116e-05	7.83816e-05	1.12171e-05	2.82564e-05
Bacteria	Cyanobacteria	unclassified (derived from Cyanobacteria)	Nostocales	Nostocaceae	Anabaena	0.000639981	0.000551855	0.000380131	0.000347951	0.000297007	0.00112772	0.0018643	0.000254068	0.000367953
Bacteria	Cyanobacteria	unclassified (derived from Cyanobacteria)	Nostocales	Nostocaceae	Cylindrospermopsis	0.000111862	0.000105292	5.96904e-05	5.99033e-05	5.02403e-05	0.000154648	0.000228757	3.76299e-05	6.28876e-05
Bacteria	Cyanobacteria	unclassified (derived from Cyanobacteria)	Nostocales	Nostocaceae	Cylindrospermum	0	0	0	7.42296e-07	2.64771e-07	0	0	2.97954e-07	0
Bacteria	Cyanobacteria	unclassified (derived from Cyanobacteria)	Nostocales	Nostocaceae	Nodularia	0.000190835	0.000158707	0.00011723	8.74425e-05	8.56535e-05	0.000293632	0.000396915	5.41226e-05	8.52859e-05
Bacteria	Cyanobacteria	unclassified (derived from Cyanobacteria)	Nostocales	Nostocaceae	Nostoc	0.000880732	0.000747862	0.000537035	0.000541282	0.000502006	0.00177147	0.00268684	0.000418521	0.000500034
Bacteria	Cyanobacteria	unclassified (derived from Cyanobacteria)	Nostocales	Nostocaceae	Raphidiopsis	6.76218e-05	6.08846e-05	3.65671e-05	3.02486e-05	2.77348e-05	0.000141318	0.000156073	2.12599e-05	3.58373e-05
Bacteria	Cyanobacteria	unclassified (derived from Cyanobacteria)	Oscillatoriales	unclassified (derived from Oscillatoriales)	Arthrospira	0.000282663	0.000213436	0.000166763	0.000179487	0.000163066	0.000338328	0.000587459	0.000129119	0.00011685
Bacteria	Cyanobacteria	unclassified (derived from Cyanobacteria)	Oscillatoriales	unclassified (derived from Oscillatoriales)	Leptolyngbya	2.42546e-07	4.52674e-08	0	7.42296e-08	4.6335e-07	1.50619e-07	2.30195e-07	7.01069e-08	0
Bacteria	Cyanobacteria	unclassified (derived from Cyanobacteria)	Oscillatoriales	unclassified (derived from Oscillatoriales)	Lyngbya	0.000219698	0.000157485	0.000154992	9.43087e-05	8.26748e-05	0.000364347	0.000526572	6.90203e-05	9.30392e-05
Bacteria	Cyanobacteria	unclassified (derived from Cyanobacteria)	Oscillatoriales	unclassified (derived from Oscillatoriales)	Microcoleus	0.000342426	0.000253678	0.000187556	0.000114833	0.000107464	0.00047509	0.000816791	9.76414e-05	0.000144486
Bacteria	Cyanobacteria	unclassified (derived from Cyanobacteria)	Oscillatoriales	unclassified (derived from Oscillatoriales)	Oscillatoria	0.000192242	0.000141053	0.000106057	8.05763e-05	7.25804e-05	0.000360921	0.000679825	6.68294e-05	8.8146e-05
Bacteria	Cyanobacteria	unclassified (derived from Cyanobacteria)	Oscillatoriales	unclassified (derived from Oscillatoriales)	Trichodesmium	0.000453609	0.000390431	0.000312195	0.00022525	0.000219893	0.000603907	0.000935745	0.000156023	0.000262853
Bacteria	Cyanobacteria	unclassified (derived from Cyanobacteria)	Prochlorales	Prochlorococcaceae	Prochlorococcus	0.000745489	0.000641031	0.000517377	0.000386588	0.000408774	0.000545166	0.00111979	0.000253349	0.000438594
Bacteria	Cyanobacteria	unclassified (derived from Cyanobacteria)	unclassified (derived from Cyanobacteria)	unclassified (derived from Cyanobacteria)	Acaryochloris	0.000295663	0.00025988	0.000165329	0.00021727	0.000184049	0.000718001	0.000771212	0.000134921	0.00016971
Bacteria	Deferribacteres	Deferribacteres (class)	Deferribacterales	Deferribacteraceae	Calditerrivibrio	0.000558001	0.000564348	0.00039937	0.000227885	0.000232999	0.000261023	0.000882857	0.000186502	0.000334286
Bacteria	Deferribacteres	Deferribacteres (class)	Deferribacterales	Deferribacteraceae	Deferribacter	0.000668747	0.000551945	0.000472146	0.000282778	0.000275693	0.000245321	0.00123149	0.000203661	0.000380255
Bacteria	Deferribacteres	Deferribacteres (class)	Deferribacterales	Deferribacteraceae	Denitrovibrio	0.000792931	0.000663529	0.000501722	0.000408449	0.000353999	0.00033332	0.000885102	0.000412211	0.000532805
Bacteria	Deinococcus-Thermus	Deinococci	Deinococcales	Deinococcaceae	Deinococcus	0.00108229	0.000813002	0.000677746	0.000469948	0.000440348	0.000882439	0.00199338	0.000377263	0.000568022
Bacteria	Deinococcus-Thermus	Deinococci	Deinococcales	Trueperaceae	Truepera	0.000434206	0.000297769	0.00025107	0.00020929	0.000152839	0.000278833	0.000877678	8.97369e-05	0.000171364
Bacteria	Deinococcus-Thermus	Deinococci	Thermales	Thermaceae	Meiothermus	0.000836832	0.00058327	0.000567746	0.000296362	0.000285258	0.000614977	0.00185894	0.000207078	0.000386388
Bacteria	Deinococcus-Thermus	Deinococci	Thermales	Thermaceae	Oceanithermus	0.000297604	0.000187543	0.000222569	8.29516e-05	7.82399e-05	0.000137553	0.000583891	5.28256e-05	0.000130427
Bacteria	Deinococcus-Thermus	Deinococci	Thermales	Thermaceae	Thermus	0.000938846	0.000674303	0.000637953	0.000296807	0.000283868	0.000458936	0.00216718	0.000177493	0.000430909
Bacteria	Dictyoglomi	Dictyoglomia	Dictyoglomales	Dictyoglomaceae	Dictyoglomus	0.00162734	0.00137798	0.00127232	0.000561807	0.000566478	0.000254546	0.00325865	0.000251421	0.000947553
Bacteria	Elusimicrobia	Elusimicrobia (class)	Elusimicrobiales	Elusimicrobiaceae	Elusimicrobium	0.000626108	0.00061378	0.000472983	0.000288568	0.000496082	0.000126633	0.000661121	0.000205168	0.000504652
Bacteria	Elusimicrobia	unclassified (derived from Elusimicrobia)	unclassified (derived from Elusimicrobia)	unclassified (derived from Elusimicrobia)	unclassified (derived from Elusimicrobia)	0.000274077	0.000376987	0.000190603	0.00010548	0.000103459	7.71546e-05	0.000464132	5.65412e-05	0.000243556
Bacteria	Fibrobacteres	Fibrobacteres (class)	Fibrobacterales	Fibrobacteraceae	Fibrobacter	0.0025788	0.00484211	0.00122201	0.0027089	0.00356981	0.0001946	0.000449917	0.00217789	0.00507229
Bacteria	Firmicutes	Bacilli	Bacillales	Alicyclobacillaceae	Alicyclobacillus	0.000835667	0.000694311	0.000537095	0.000413422	0.0004749	0.000227435	0.0010654	0.000139671	0.000627532
Bacteria	Firmicutes	Bacilli	Bacillales	Alicyclobacillaceae	unclassified (derived from Alicyclobacillaceae)	0.000622906	0.000590105	0.000400745	0.000310911	0.000287707	0.000200512	0.00114165	0.00011501	0.000503135
Bacteria	Firmicutes	Bacilli	Bacillales	Bacillaceae	Anoxybacillus	0.00059448	0.000596624	0.000469457	0.000772285	0.00083628	0.000120119	0.000453485	0.000176582	0.000592556
Bacteria	Firmicutes	Bacilli	Bacillales	Bacillaceae	Bacillus	0.0127395	0.0133717	0.00993927	0.0236892	0.0216906	0.00371784	0.0112775	0.00457842	0.0142311
Bacteria	Firmicutes	Bacilli	Bacillales	Bacillaceae	Geobacillus	0.00331914	0.00327125	0.0025974	0.00401237	0.0040186	0.00100399	0.00368071	0.000947565	0.00326426
Bacteria	Firmicutes	Bacilli	Bacillales	Bacillaceae	Lysinibacillus	0.000542332	0.000588928	0.000419805	0.00457329	0.00160269	0.000149188	0.000384772	0.00020622	0.000680289
Bacteria	Firmicutes	Bacilli	Bacillales	Bacillaceae	Marinococcus	0	0	5.97502e-08	2.52381e-06	2.747e-06	0	0	1.0516e-07	0
Bacteria	Firmicutes	Bacilli	Bacillales	Bacillaceae	Oceanobacillus	0.000791912	0.000811734	0.000608795	0.00150556	0.00164579	0.000212862	0.000639425	0.000257468	0.000829738
Bacteria	Firmicutes	Bacilli	Bacillales	Listeriaceae	Listeria	0.00163932	0.00152678	0.00167223	0.00278747	0.0033625	0.000314756	0.000966879	0.000882471	0.00172333
Bacteria	Firmicutes	Bacilli	Bacillales	Paenibacillaceae	Brevibacillus	0.000758732	0.000791998	0.000505965	0.000790991	0.000727194	0.000267612	0.000848328	0.000232843	0.000736492
Bacteria	Firmicutes	Bacilli	Bacillales	Paenibacillaceae	Paenibacillus	0.00492586	0.00525332	0.00293696	0.00406051	0.00414956	0.00108596	0.00377106	0.00114006	0.00506854
Bacteria	Firmicutes	Bacilli	Bacillales	Planococcaceae	Planococcus	0	9.05347e-08	0	1.63305e-06	1.55553e-06	0	0	8.76337e-07	0
Bacteria	Firmicutes	Bacilli	Bacillales	Planococcaceae	Sporosarcina	0	0	5.97502e-08	1.85574e-07	1.65482e-07	0	0	7.01069e-08	0
Bacteria	Firmicutes	Bacilli	Bacillales	Staphylococcaceae	Macrococcus	0.00021053	0.000199946	0.000175247	0.000391376	0.000593419	4.30394e-05	0.000116824	9.74311e-05	0.000206582
Bacteria	Firmicutes	Bacilli	Bacillales	Staphylococcaceae	Staphylococcus	0.00181647	0.00159445	0.00163417	0.0031892	0.00486666	0.000473659	0.00120087	0.000747655	0.00161364
Bacteria	Firmicutes	Bacilli	Bacillales	unclassified (derived from Bacillales)	Exiguobacterium	0.000810394	0.000819883	0.000631918	0.00112833	0.00135113	0.000215875	0.000563461	0.000294309	0.000788766
Bacteria	Firmicutes	Bacilli	Bacillales	unclassified (derived from Bacillales)	Gemella	0.000144218	0.000125481	0.000113645	0.000214709	0.000331163	2.69608e-05	6.65265e-05	5.74526e-05	0.000130806
Bacteria	Firmicutes	Bacilli	Lactobacillales	Aerococcaceae	Abiotrophia	0.000911002	0.000915352	0.000838952	0.0011163	0.00111661	3.65628e-05	0.000154289	0.000231283	0.00133043
Bacteria	Firmicutes	Bacilli	Lactobacillales	Aerococcaceae	Aerococcus	0.000161536	0.000167082	0.000149495	0.00107603	0.00146283	2.70361e-05	7.51588e-05	0.000206027	0.000157202
Bacteria	Firmicutes	Bacilli	Lactobacillales	Aerococcaceae	Eremococcus	0.000114482	8.01685e-05	0.000100858	0.000653332	0.000938051	1.15977e-05	4.63268e-05	5.73825e-05	9.15575e-05
Bacteria	Firmicutes	Bacilli	Lactobacillales	Carnobacteriaceae	Carnobacterium	0.000206067	0.000227106	0.000215698	0.00152271	0.00196887	3.84455e-05	9.72e-05	0.000495919	0.00021499
Bacteria	Firmicutes	Bacilli	Lactobacillales	Carnobacteriaceae	Granulicatella	0.000275047	0.000233851	0.000252385	0.000747789	0.000997162	3.5772e-05	0.000114119	0.000306034	0.000231805
Bacteria	Firmicutes	Bacilli	Lactobacillales	Enterococcaceae	Enterococcus	0.00203617	0.00222036	0.00322926	0.00618155	0.00724904	0.000239861	0.000746927	0.0029668	0.00244297
Bacteria	Firmicutes	Bacilli	Lactobacillales	Enterococcaceae	Tetragenococcus	4.85092e-07	5.43208e-07	8.48453e-06	1.35469e-05	2.20422e-05	1.12964e-07	1.15098e-07	2.5589e-06	1.72295e-07
Bacteria	Firmicutes	Bacilli	Lactobacillales	Lactobacillaceae	Lactobacillus	0.00695825	0.00385026	0.0410049	0.00661338	0.00922966	0.000702562	0.00228751	0.00227113	0.00396619
Bacteria	Firmicutes	Bacilli	Lactobacillales	Lactobacillaceae	Pediococcus	0.000400443	0.000277806	0.0017211	0.000559951	0.000772735	4.81228e-05	0.000190487	0.000156041	0.000288318
Bacteria	Firmicutes	Bacilli	Lactobacillales	Leuconostocaceae	Leuconostoc	0.00042659	0.000350867	0.00112396	0.000571123	0.000828966	7.29373e-05	0.00022421	0.000275818	0.00033632
Bacteria	Firmicutes	Bacilli	Lactobacillales	Leuconostocaceae	Oenococcus	0.000260252	0.000164728	0.000699197	0.000227031	0.000344335	4.04412e-05	0.000133398	9.08761e-05	0.000179669
Bacteria	Firmicutes	Bacilli	Lactobacillales	Leuconostocaceae	Weissella	7.55773e-05	4.60369e-05	0.000338246	0.000106854	0.000153766	1.07316e-05	3.87879e-05	2.79201e-05	4.51068e-05
Bacteria	Firmicutes	Bacilli	Lactobacillales	Streptococcaceae	Lactococcus	0.000690334	0.000561451	0.00103601	0.00107986	0.0013968	0.000125767	0.00031157	0.00112771	0.000618676
Bacteria	Firmicutes	Bacilli	Lactobacillales	Streptococcaceae	Streptococcus	0.0047181	0.00398701	0.00523442	0.00760152	0.00961782	0.000636554	0.0016276	0.0166444	0.00438914
Bacteria	Firmicutes	Clostridia	Clostridiales	Clostridiaceae	Alkaliphilus	0.00607563	0.00719534	0.00422888	0.0147472	0.00742111	0.000524117	0.00265438	0.00178103	0.00697325
Bacteria	Firmicutes	Clostridia	Clostridiales	Clostridiaceae	Clostridium	0.0603386	0.0853136	0.0443728	0.0852487	0.0869545	0.00389911	0.0187464	0.0208059	0.106901
Bacteria	Firmicutes	Clostridia	Clostridiales	Clostridiales Family XI. Incertae Sedis	Anaerococcus	0.00137868	0.00109262	0.00110132	0.00251308	0.00197106	0.000109688	0.000388455	0.000291925	0.00113101
Bacteria	Firmicutes	Clostridia	Clostridiales	Clostridiales Family XI. Incertae Sedis	Finegoldia	0.000917357	0.000773574	0.000750044	0.00240088	0.00151869	7.91503e-05	0.000298909	0.000228163	0.000776843
Bacteria	Firmicutes	Clostridia	Clostridiales	Clostridiales Family XI. Incertae Sedis	Peptoniphilus	0.00102859	0.000925944	0.000830468	0.00377409	0.00192416	9.59443e-05	0.000429487	0.000216087	0.000944038
Bacteria	Firmicutes	Clostridia	Clostridiales	Clostridiales Family XI. Incertae Sedis	unclassified (derived from Clostridiales Family XI. Incertae Sedis)	0.000301048	0.00026667	0.000249816	0.000975155	0.000529576	2.59818e-05	0.000108249	6.84594e-05	0.00024938
Bacteria	Firmicutes	Clostridia	Clostridiales	Clostridiales Family XVII. Incertae Sedis	Thermaerobacter	0.000737776	0.000638406	0.000466052	0.000272942	0.000272185	0.000264261	0.00206785	0.000117674	0.000431357
Bacteria	Firmicutes	Clostridia	Clostridiales	Clostridiales Family XVIII. Incertae Sedis	Symbiobacterium	0.00159818	0.00148255	0.00108739	0.000803239	0.000792791	0.000473019	0.00245722	0.000302003	0.00124442
Bacteria	Firmicutes	Clostridia	Clostridiales	Eubacteriaceae	Anaerofustis	0.000642164	0.000679011	0.000440717	0.000650771	0.000725175	3.46047e-05	0.000176963	0.000128962	0.000845279
Bacteria	Firmicutes	Clostridia	Clostridiales	Eubacteriaceae	Eubacterium	0.0109781	0.0118151	0.0141867	0.0150608	0.0160759	0.000457242	0.00185779	0.00801441	0.0206763
Bacteria	Firmicutes	Clostridia	Clostridiales	Eubacteriaceae	Pseudoramibacter	0.000408981	0.000389752	0.000550957	0.000299294	0.000310941	1.78484e-05	0.000112853	7.39628e-05	0.00048756
Bacteria	Firmicutes	Clostridia	Clostridiales	Heliobacteriaceae	Heliobacterium	0.00231888	0.00260975	0.00128714	0.000960717	0.000788985	0.000257521	0.00141841	0.000402133	0.00226919
Bacteria	Firmicutes	Clostridia	Clostridiales	Lachnospiraceae	Anaerostipes	0.000758732	0.000793809	0.00064578	0.000888788	0.000859017	3.55084e-05	0.000173222	0.000217507	0.00138043
Bacteria	Firmicutes	Clostridia	Clostridiales	Lachnospiraceae	Butyrivibrio	0.00346055	0.00373365	0.00396042	0.00470397	0.00522649	0.000105509	0.000369176	0.00115045	0.00860158
Bacteria	Firmicutes	Clostridia	Clostridiales	Lachnospiraceae	Catonella	0.000124426	0.000113168	0.000108387	0.000737805	0.000966117	1.89027e-05	6.38217e-05	9.06483e-05	0.000108787
Bacteria	Firmicutes	Clostridia	Clostridiales	Lachnospiraceae	Cellulosilyticum	0.00121399	0.00176104	0.000738214	0.00283943	0.00152856	8.09577e-05	0.000313008	0.000308313	0.00212602
Bacteria	Firmicutes	Clostridia	Clostridiales	Lachnospiraceae	Coprococcus	0.0011731	0.00122303	0.00142068	0.00184342	0.00203695	4.88006e-05	0.00021765	0.000865978	0.00206912
Bacteria	Firmicutes	Clostridia	Clostridiales	Lachnospiraceae	Dorea	0.00120764	0.00122317	0.00123229	0.00193969	0.00214425	4.49598e-05	0.000203896	0.00106713	0.00201699
Bacteria	Firmicutes	Clostridia	Clostridiales	Lachnospiraceae	Oribacterium	0.00116786	0.0010383	0.00131528	0.00108513	0.00108328	5.68963e-05	0.000213621	0.000231738	0.00124673
Bacteria	Firmicutes	Clostridia	Clostridiales	Lachnospiraceae	Roseburia	0.00217661	0.0024386	0.00317572	0.00330266	0.00358206	7.68157e-05	0.000274853	0.00175564	0.00502794
Bacteria	Firmicutes	Clostridia	Clostridiales	Lachnospiraceae	Shuttleworthia	0.000600641	0.000440135	0.0018939	0.000497673	0.000459908	2.39861e-05	0.000101516	0.000120759	0.000591178
Bacteria	Firmicutes	Clostridia	Clostridiales	Lachnospiraceae	unclassified (derived from Lachnospiraceae)	0.00146498	0.00169649	0.00125248	0.00209743	0.0024259	4.43573e-05	0.000216326	0.00045212	0.00265117
Bacteria	Firmicutes	Clostridia	Clostridiales	Peptococcaceae	Candidatus Desulforudis	0.00122267	0.00110203	0.000650381	0.000346355	0.000320373	0.000205444	0.00220182	0.000155462	0.000754583
Bacteria	Firmicutes	Clostridia	Clostridiales	Peptococcaceae	Desulfitobacterium	0.00631546	0.00881306	0.00358328	0.00479241	0.0038695	0.000580222	0.00352562	0.00127291	0.00947108
Bacteria	Firmicutes	Clostridia	Clostridiales	Peptococcaceae	Desulfotomaculum	0.00546107	0.00659405	0.00321552	0.00286634	0.00243315	0.000667506	0.00471331	0.00103473	0.00538077
Bacteria	Firmicutes	Clostridia	Clostridiales	Peptococcaceae	Pelotomaculum	0.00395068	0.00435146	0.00193232	0.00103977	0.000921404	0.000375418	0.00338779	0.000444881	0.00228901
Bacteria	Firmicutes	Clostridia	Clostridiales	Peptococcaceae	Thermincola	0.00174454	0.0019603	0.000995916	0.000768425	0.000620227	0.000208607	0.00187114	0.0002639	0.00144704
Bacteria	Firmicutes	Clostridia	Clostridiales	Peptostreptococcaceae	Filifactor	0.000397921	0.000371419	0.000279093	0.000544437	0.000376571	2.32706e-05	0.000101746	0.0001834	0.000371158
Bacteria	Firmicutes	Clostridia	Clostridiales	Peptostreptococcaceae	Peptostreptococcus	0.00066084	0.000646599	0.000509012	0.000956375	0.000782267	4.74826e-05	0.000215923	0.000185205	0.000648966
Bacteria	Firmicutes	Clostridia	Clostridiales	Ruminococcaceae	Acetivibrio	0.00252883	0.00486556	0.0012287	0.00177747	0.00136394	0.000182663	0.000828013	0.000452365	0.00402767
Bacteria	Firmicutes	Clostridia	Clostridiales	Ruminococcaceae	Anaerotruncus	0.00160168	0.00194011	0.000744368	0.00147903	0.00191009	5.03444e-05	0.000291715	0.000404377	0.00307557
Bacteria	Firmicutes	Clostridia	Clostridiales	Ruminococcaceae	Ethanoligenens	0.00253669	0.00305093	0.00141184	0.00249326	0.00326211	8.93924e-05	0.000422466	0.000664333	0.00424469
Bacteria	Firmicutes	Clostridia	Clostridiales	Ruminococcaceae	Faecalibacterium	0.00187182	0.00200702	0.00138895	0.00236136	0.0032927	6.98496e-05	0.000242799	0.00387683	0.00275789
Bacteria	Firmicutes	Clostridia	Clostridiales	Ruminococcaceae	Ruminococcus	0.00962519	0.0156333	0.00721675	0.0119987	0.014002	0.000271792	0.00108652	0.00432921	0.0161598
Bacteria	Firmicutes	Clostridia	Clostridiales	Ruminococcaceae	Subdoligranulum	0.00112522	0.00124761	0.000711983	0.00135395	0.00192015	4.17591e-05	0.000160389	0.000605794	0.00194014
Bacteria	Firmicutes	Clostridia	Clostridiales	Ruminococcaceae	unclassified (derived from Ruminococcaceae)	0.00152188	0.00167765	0.000716106	0.00279189	0.00463148	3.39646e-05	0.000155152	0.000504297	0.00286357
Bacteria	Firmicutes	Clostridia	Clostridiales	Syntrophomonadaceae	Dethiobacter	0.000932443	0.000949257	0.000464319	0.000583185	0.000416353	0.000125917	0.00125687	0.000126052	0.000722777
Bacteria	Firmicutes	Clostridia	Clostridiales	Syntrophomonadaceae	Syntrophomonas	0.00674486	0.012457	0.00401264	0.00156747	0.00115543	0.000330759	0.00185411	0.000514865	0.0155728
Bacteria	Firmicutes	Clostridia	Clostridiales	Syntrophomonadaceae	Syntrophothermus	0.00224263	0.0034697	0.00128021	0.000383136	0.000316666	0.000129947	0.00130014	0.000142983	0.00419314
Bacteria	Firmicutes	Clostridia	Clostridiales	unclassified (derived from Clostridiales)	Blautia	0.00168715	0.00182753	0.00144775	0.00249564	0.00282097	5.92686e-05	0.000349379	0.000593473	0.00327081
Bacteria	Firmicutes	Clostridia	Clostridiales	unclassified (derived from Clostridiales)	Epulopiscium	0.000371435	0.000354308	0.000207094	0.000592538	0.000438395	2.77892e-05	0.000112278	6.50242e-05	0.000383632
Bacteria	Firmicutes	Clostridia	Clostridiales	unclassified (derived from Clostridiales)	unclassified (derived from Clostridiales)	0.00196258	0.00262791	0.00130512	0.00193257	0.00204019	8.06941e-05	0.000455039	0.000555948	0.00488335
Bacteria	Firmicutes	Clostridia	Halanaerobiales	Halanaerobiaceae	Halanaerobium	0.000663217	0.000650628	0.000492461	0.000467053	0.000455837	7.59496e-05	0.000602882	0.000123213	0.000509752
Bacteria	Firmicutes	Clostridia	Halanaerobiales	Halanaerobiaceae	Halothermothrix	0.00160202	0.00147689	0.0011806	0.000952477	0.000837538	0.000216703	0.00158495	0.000277904	0.00116999
Bacteria	Firmicutes	Clostridia	Halanaerobiales	Halobacteroidaceae	Acetohalobium	0.00070804	0.000658595	0.000496584	0.000528626	0.000400367	9.3911e-05	0.000923429	0.000136551	0.000552618
Bacteria	Firmicutes	Clostridia	Natranaerobiales	Natranaerobiaceae	Natranaerobius	0.00102223	0.00102472	0.000712581	0.000741109	0.000647597	0.000165794	0.00106845	0.000192689	0.000818538
Bacteria	Firmicutes	Clostridia	Thermoanaerobacterales	Thermoanaerobacteraceae	Ammonifex	0.000917842	0.000723825	0.000521081	0.000226809	0.000231212	0.000149301	0.00211993	0.000104231	0.000510889
Bacteria	Firmicutes	Clostridia	Thermoanaerobacterales	Thermoanaerobacteraceae	Caldanaerobacter	0.00359099	0.00367671	0.00264914	0.00316537	0.00266542	0.000377941	0.00339124	0.000617502	0.0031877
Bacteria	Firmicutes	Clostridia	Thermoanaerobacterales	Thermoanaerobacteraceae	Carboxydothermus	0.00234455	0.0024936	0.00158936	0.00123418	0.00114083	0.000368904	0.00312893	0.000437643	0.00206823
Bacteria	Firmicutes	Clostridia	Thermoanaerobacterales	Thermoanaerobacteraceae	Moorella	0.00260916	0.0025959	0.00155679	0.000900777	0.000798848	0.000379259	0.00367962	0.000388498	0.00204204
Bacteria	Firmicutes	Clostridia	Thermoanaerobacterales	Thermoanaerobacteraceae	Thermoanaerobacter	0.0036753	0.0036815	0.00261479	0.00315372	0.00256411	0.00033155	0.00273127	0.000659163	0.00336171
Bacteria	Firmicutes	Clostridia	Thermoanaerobacterales	Thermoanaerobacterales Family III. Incertae Sedis	Caldicellulosiruptor	0.00533742	0.00552629	0.0034817	0.00351143	0.00363392	0.000511954	0.00375155	0.000891725	0.00499824
Bacteria	Firmicutes	Clostridia	Thermoanaerobacterales	Thermoanaerobacterales Family III. Incertae Sedis	Thermoanaerobacterium	0.00137824	0.00168653	0.000989523	0.00134723	0.00110327	0.000124336	0.000921012	0.000328118	0.00153429
Bacteria	Firmicutes	Clostridia	Thermoanaerobacterales	Thermoanaerobacterales Family III. Incertae Sedis	Thermosediminibacter	0.00126226	0.0012889	0.00089446	0.000903709	0.000730802	0.000141318	0.00157977	0.000182594	0.00108535
Bacteria	Firmicutes	Clostridia	Thermoanaerobacterales	Thermodesulfobiaceae	Coprothermobacter	0.000565665	0.000458921	0.000446214	0.000182753	0.000160253	6.2281e-05	0.000773112	8.83698e-05	0.00031082
Bacteria	Firmicutes	Erysipelotrichi	Erysipelotrichales	Erysipelotrichaceae	Bulleidia	0.000315892	0.000216152	0.000340158	0.000370591	0.000358236	1.32545e-05	4.32192e-05	5.69794e-05	0.000213646
Bacteria	Firmicutes	Erysipelotrichi	Erysipelotrichales	Erysipelotrichaceae	Catenibacterium	0.000622518	0.000465801	0.000560756	0.000671221	0.000880298	5.58797e-05	9.70849e-05	0.000343208	0.000595485
Bacteria	Firmicutes	Erysipelotrichi	Erysipelotrichales	Erysipelotrichaceae	Coprobacillus	0.00040607	0.00041904	0.000322591	0.000468649	0.00065511	2.23669e-05	7.63098e-05	0.000111803	0.000796726
Bacteria	Firmicutes	Erysipelotrichi	Erysipelotrichales	Erysipelotrichaceae	Erysipelothrix	0.000272913	0.000186049	0.000197355	0.00125452	0.00200531	2.30824e-05	5.66856e-05	6.09054e-05	0.000222329
Bacteria	Firmicutes	Erysipelotrichi	Erysipelotrichales	Erysipelotrichaceae	Holdemania	0.00187294	0.0018508	0.00147475	0.00221004	0.00276176	6.90965e-05	0.000227491	0.000531691	0.00234118
Bacteria	Firmicutes	Erysipelotrichi	Erysipelotrichales	Erysipelotrichaceae	Turicibacter	0.00060001	0.000601513	0.00043528	0.000864775	0.00145637	4.08554e-05	0.000141513	0.000142247	0.000582873
Bacteria	Firmicutes	Erysipelotrichi	Erysipelotrichales	Erysipelotrichaceae	unclassified (derived from Erysipelotrichaceae)	0.00258229	0.00243289	0.00204901	0.00302259	0.00409313	0.000115901	0.000410439	0.00080793	0.00336788
Bacteria	Firmicutes	Negativicutes	Selenomonadales	Acidaminococcaceae	Acidaminococcus	0.00188803	0.00325776	0.00522982	0.00124791	0.00138038	0.000119479	0.00057946	0.000976502	0.00361792
Bacteria	Firmicutes	Negativicutes	Selenomonadales	Veillonellaceae	Dialister	0.000824025	0.000480287	0.00563976	0.000290646	0.000331229	5.50512e-05	0.000246194	0.000610386	0.000434631
Bacteria	Firmicutes	Negativicutes	Selenomonadales	Veillonellaceae	Megasphaera	0.000987695	0.000538455	0.00341568	0.000343312	0.00037015	5.51266e-05	0.000312663	0.000195476	0.000566781
Bacteria	Firmicutes	Negativicutes	Selenomonadales	Veillonellaceae	Mitsuokella	0.000595013	0.000524151	0.00522569	0.000365432	0.000356448	5.35451e-05	0.000285327	0.000345715	0.000664748
Bacteria	Firmicutes	Negativicutes	Selenomonadales	Veillonellaceae	Selenomonas	0.00144363	0.00157693	0.00424692	0.000933586	0.00103029	0.000172835	0.000814547	0.000611665	0.00172329
Bacteria	Firmicutes	Negativicutes	Selenomonadales	Veillonellaceae	Thermosinus	0.00113128	0.00158409	0.000756198	0.000446603	0.000425256	0.00016907	0.00148367	0.000650662	0.00125034
Bacteria	Firmicutes	Negativicutes	Selenomonadales	Veillonellaceae	Veillonella	0.00126696	0.00145254	0.00308795	0.0010456	0.00118869	0.000158715	0.00059425	0.000934455	0.00146509
Bacteria	Fusobacteria	Fusobacteria (class)	Fusobacteriales	Fusobacteriaceae	Fusobacterium	0.00344667	0.00335019	0.00282045	0.0035726	0.00372606	0.00048311	0.00151958	0.0040766	0.00319566
Bacteria	Fusobacteria	Fusobacteria (class)	Fusobacteriales	Fusobacteriaceae	Ilyobacter	0.000831932	0.000803903	0.000642374	0.00080747	0.000920246	0.000124562	0.000472304	0.00168851	0.00071654
Bacteria	Fusobacteria	Fusobacteria (class)	Fusobacteriales	Fusobacteriaceae	Leptotrichia	0.000769792	0.000819928	0.000661076	0.00103476	0.0010941	0.000135783	0.000381722	0.00208417	0.000859338
Bacteria	Fusobacteria	Fusobacteria (class)	Fusobacteriales	Fusobacteriaceae	Sebaldella	0.000921917	0.000946903	0.000761516	0.000811627	0.000891022	0.000125805	0.000440939	0.00244542	0.00100717
Bacteria	Fusobacteria	Fusobacteria (class)	Fusobacteriales	Fusobacteriaceae	Streptobacillus	0.000274465	0.000249061	0.000216774	0.000293393	0.000369488	4.80851e-05	0.000136391	0.000328574	0.000238215
Bacteria	Gemmatimonadetes	Gemmatimonadetes (class)	Gemmatimonadales	Gemmatimonadaceae	Gemmatimonas	0.000483976	0.000356616	0.000292059	0.000207064	0.000145028	0.00113265	0.00415014	0.000183102	0.000224983
Bacteria	Lentisphaerae	unclassified (derived from Lentisphaerae)	Lentisphaerales	Lentisphaeraceae	Lentisphaera	0.00076334	0.000537505	0.000233623	0.000337114	0.00030634	0.000462702	0.000558742	0.000139232	0.00035572
Bacteria	Lentisphaerae	unclassified (derived from Lentisphaerae)	unclassified (derived from Lentisphaerae)	Victivallaceae	Victivallis	0.00394486	0.00288398	0.000955286	0.000714906	0.000958406	0.000239748	0.000781974	0.000225271	0.00212054
Bacteria	Nitrospirae	Nitrospira (class)	Nitrospirales	Nitrospiraceae	Leptospirillum	3.29862e-06	3.62139e-07	1.195e-07	2.30112e-06	3.34274e-06	1.28026e-05	2.64725e-06	1.30574e-05	6.89179e-07
Bacteria	Nitrospirae	Nitrospira (class)	Nitrospirales	Nitrospiraceae	Nitrospira	0.000554702	0.00038355	0.000315302	0.000216639	0.000192323	0.00883753	0.00628037	0.000332447	0.000287698
Bacteria	Nitrospirae	Nitrospira (class)	Nitrospirales	Nitrospiraceae	Thermodesulfovibrio	0.000797636	0.000625912	0.000657909	0.000237572	0.000213042	0.000368904	0.00355819	0.00017369	0.000402515
Bacteria	Planctomycetes	Planctomycetacia	Planctomycetales	Planctomycetaceae	Blastopirellula	0.00115539	0.00060527	0.000392499	0.000246851	0.000227637	0.00147358	0.00275705	0.000243797	0.000368745
Bacteria	Planctomycetes	Planctomycetacia	Planctomycetales	Planctomycetaceae	Gemmata	0.000533407	0.000319135	0.000189408	9.99502e-05	9.12799e-05	0.00111556	0.00241032	0.000122845	0.000170572
Bacteria	Planctomycetes	Planctomycetacia	Planctomycetales	Planctomycetaceae	Pirellula	0.000954272	0.000501789	0.000296361	0.000181083	0.000149033	0.00187069	0.00295318	0.000186029	0.000297932
Bacteria	Planctomycetes	Planctomycetacia	Planctomycetales	Planctomycetaceae	Planctomyces	0.00220275	0.00128274	0.000835786	0.0005107	0.000422476	0.00360168	0.00563127	0.000445582	0.000779634
Bacteria	Planctomycetes	Planctomycetacia	Planctomycetales	Planctomycetaceae	Rhodopirellula	0.00192834	0.00108646	0.000721484	0.000505207	0.000432669	0.00246759	0.00355169	0.000393475	0.000689042
Bacteria	Proteobacteria	Alphaproteobacteria	Caulobacterales	Caulobacteraceae	Asticcacaulis	0.000272088	0.000176769	0.000172678	0.000111901	0.000114116	0.000703014	0.000513681	0.000159931	0.000138766
Bacteria	Proteobacteria	Alphaproteobacteria	Caulobacterales	Caulobacteraceae	Brevundimonas	0.000176622	0.000245349	9.18958e-05	0.00017173	0.000183553	0.00145886	0.000739388	0.000590826	0.000676774
Bacteria	Proteobacteria	Alphaproteobacteria	Caulobacterales	Caulobacteraceae	Caulobacter	0.000743015	0.000741389	0.000457208	0.000634552	0.000532985	0.00458221	0.00371386	0.0011518	0.000757546
Bacteria	Proteobacteria	Alphaproteobacteria	Caulobacterales	Caulobacteraceae	Phenylobacterium	0.000162457	0.000163551	9.70343e-05	0.00016119	0.000126892	0.00123093	0.00124921	0.000317041	0.000147243
Bacteria	Proteobacteria	Alphaproteobacteria	Parvularculales	Parvularculaceae	Parvularcula	0.000122243	9.51973e-05	6.27377e-05	9.05601e-05	8.05567e-05	0.000376435	0.000340977	7.97116e-05	7.19159e-05
Bacteria	Proteobacteria	Alphaproteobacteria	Rhizobiales	Aurantimonadaceae	Aurantimonas	8.80441e-05	0.000101716	5.49702e-05	0.000128751	0.000109483	0.0005263	0.000688054	0.000131661	9.97932e-05
Bacteria	Proteobacteria	Alphaproteobacteria	Rhizobiales	Aurantimonadaceae	Fulvimarina	5.18078e-05	4.27777e-05	2.75448e-05	5.20721e-05	4.65666e-05	0.000231087	0.000263804	5.4438e-05	2.91867e-05
Bacteria	Proteobacteria	Alphaproteobacteria	Rhizobiales	Bartonellaceae	Bartonella	0.000287029	0.000242995	0.000216714	0.000333105	0.000283702	0.000588356	0.000609558	0.000211197	0.000180599
Bacteria	Proteobacteria	Alphaproteobacteria	Rhizobiales	Beijerinckiaceae	Beijerinckia	0.000124572	8.52837e-05	6.59642e-05	0.000106854	9.35966e-05	0.000510485	0.000756825	0.000118586	8.0634e-05
Bacteria	Proteobacteria	Alphaproteobacteria	Rhizobiales	Beijerinckiaceae	Methylocella	0.000162166	0.000111177	7.74363e-05	0.000161301	0.00014579	0.000933047	0.00111725	0.000176407	0.000110027
Bacteria	Proteobacteria	Alphaproteobacteria	Rhizobiales	Bradyrhizobiaceae	Afipia	6.58269e-05	4.1148e-05	2.87398e-05	5.71939e-05	4.23965e-05	0.000309635	0.000889015	7.30689e-05	3.88697e-05
Bacteria	Proteobacteria	Alphaproteobacteria	Rhizobiales	Bradyrhizobiaceae	Bradyrhizobium	0.000779736	0.000774661	0.000452667	0.000797115	0.000615759	0.00464844	0.0106796	0.00114181	0.00071399
Bacteria	Proteobacteria	Alphaproteobacteria	Rhizobiales	Bradyrhizobiaceae	Nitrobacter	0.000435661	0.000394279	0.000249278	0.000460298	0.000358467	0.00169085	0.00408344	0.000511115	0.000323639
Bacteria	Proteobacteria	Alphaproteobacteria	Rhizobiales	Bradyrhizobiaceae	Oligotropha	0.000114579	8.52837e-05	5.23412e-05	0.000125819	0.000104452	0.000512368	0.00127523	0.000167994	8.57684e-05
Bacteria	Proteobacteria	Alphaproteobacteria	Rhizobiales	Bradyrhizobiaceae	Rhodopseudomonas	0.000991673	0.000962339	0.00055257	0.00138041	0.00103095	0.00494505	0.0101205	0.00148834	0.000927429
Bacteria	Proteobacteria	Alphaproteobacteria	Rhizobiales	Brucellaceae	Brucella	0.000355669	0.000294645	0.000202792	0.00049771	0.00038832	0.00124833	0.00139873	0.000428967	0.000260648
Bacteria	Proteobacteria	Alphaproteobacteria	Rhizobiales	Brucellaceae	Ochrobactrum	0.000226344	0.000198995	0.000141966	0.000376752	0.000292241	0.000760438	0.000836473	0.000358334	0.000196554
Bacteria	Proteobacteria	Alphaproteobacteria	Rhizobiales	Hyphomicrobiaceae	Hyphomicrobium	0.000102791	8.88146e-05	5.67029e-05	0.000105629	8.76393e-05	0.000749217	0.00104647	0.000130855	7.11233e-05
Bacteria	Proteobacteria	Alphaproteobacteria	Rhizobiales	Hyphomicrobiaceae	Rhodomicrobium	0.000149408	0.000120773	6.8653e-05	0.000178893	0.000140627	0.000624504	0.000882627	0.000121636	0.000106754
Bacteria	Proteobacteria	Alphaproteobacteria	Rhizobiales	Methylobacteriaceae	Methylobacterium	0.000594722	0.000554299	0.00033478	0.000586228	0.000477747	0.00332337	0.0052061	0.000859143	0.000506685
Bacteria	Proteobacteria	Alphaproteobacteria	Rhizobiales	Methylocystaceae	Methylosinus	8.30962e-05	7.57323e-05	3.79414e-05	8.65889e-05	6.15924e-05	0.000773768	0.000693637	8.45139e-05	5.78221e-05
Bacteria	Proteobacteria	Alphaproteobacteria	Rhizobiales	Phyllobacteriaceae	Chelativorans	0.000309294	0.0002463	0.000178056	0.000551712	0.000335664	0.00110408	0.0015632	0.000338196	0.000239386
Bacteria	Proteobacteria	Alphaproteobacteria	Rhizobiales	Phyllobacteriaceae	Hoeflea	6.35955e-05	6.02056e-05	3.45356e-05	9.36036e-05	6.34789e-05	0.000419436	0.000396166	9.4066e-05	5.4135e-05
Bacteria	Proteobacteria	Alphaproteobacteria	Rhizobiales	Phyllobacteriaceae	Mesorhizobium	0.000451475	0.000420534	0.000250891	0.000483606	0.000360751	0.00299129	0.00352959	0.000617993	0.000355272
Bacteria	Proteobacteria	Alphaproteobacteria	Rhizobiales	Phyllobacteriaceae	Parvibaculum	0.000327049	0.000309131	0.00017931	0.000492551	0.000425785	0.00197669	0.00244744	0.000880718	0.000238835
Bacteria	Proteobacteria	Alphaproteobacteria	Rhizobiales	Rhizobiaceae	Agrobacterium	0.000486401	0.000490291	0.000255791	0.00055212	0.000499855	0.0019475	0.00203176	0.000772789	0.0005051
Bacteria	Proteobacteria	Alphaproteobacteria	Rhizobiales	Rhizobiaceae	Candidatus Liberibacter	3.64304e-05	2.24526e-05	3.04128e-05	1.87801e-05	2.49547e-05	4.99302e-05	7.25691e-05	1.36884e-05	1.86768e-05
Bacteria	Proteobacteria	Alphaproteobacteria	Rhizobiales	Rhizobiaceae	Rhizobium	0.000876803	0.000765607	0.000418789	0.000707223	0.000607749	0.00336317	0.00408194	0.00112688	0.000701791
Bacteria	Proteobacteria	Alphaproteobacteria	Rhizobiales	Rhizobiaceae	Sinorhizobium	0.000760769	0.000684126	0.00038509	0.000698612	0.000586104	0.00313291	0.0037462	0.00122575	0.000601481
Bacteria	Proteobacteria	Alphaproteobacteria	Rhizobiales	unclassified (derived from Rhizobiales)	Candidatus Hodgkinia	3.88073e-07	3.16872e-07	1.79251e-07	3.71148e-08	3.6406e-07	3.76548e-07	1.43872e-06	1.40214e-07	3.79049e-07
Bacteria	Proteobacteria	Alphaproteobacteria	Rhizobiales	Xanthobacteraceae	Azorhizobium	0.000139803	0.00015581	8.26943e-05	0.000190213	0.000148239	0.000880406	0.00144626	0.000235086	0.000480082
Bacteria	Proteobacteria	Alphaproteobacteria	Rhizobiales	Xanthobacteraceae	Starkeya	0.000134128	0.000109864	7.04455e-05	0.000138327	0.000113984	0.000674924	0.00131914	0.000166925	0.00014073
Bacteria	Proteobacteria	Alphaproteobacteria	Rhizobiales	Xanthobacteraceae	Xanthobacter	0.000246863	0.000244399	0.000140174	0.00034476	0.0002468	0.00166362	0.0022417	0.000497601	0.000953583
Bacteria	Proteobacteria	Alphaproteobacteria	Rhodobacterales	Hyphomonadaceae	Hirschia	0.000111668	0.000130325	6.2917e-05	8.74425e-05	8.754e-05	0.000721879	0.00043012	8.52325e-05	8.46657e-05
Bacteria	Proteobacteria	Alphaproteobacteria	Rhodobacterales	Hyphomonadaceae	Hyphomonas	0.000224161	0.000223078	0.000121651	0.000198861	0.000189179	0.00138167	0.000923199	0.000228461	0.000174087
Bacteria	Proteobacteria	Alphaproteobacteria	Rhodobacterales	Hyphomonadaceae	Maricaulis	0.000215235	0.00018288	0.000124997	0.000253902	0.000211817	0.00113996	0.000795671	0.000178422	0.000140868
Bacteria	Proteobacteria	Alphaproteobacteria	Rhodobacterales	Hyphomonadaceae	Oceanicaulis	0.000121467	0.000100086	7.0326e-05	0.000125819	0.000119743	0.000594907	0.000434264	8.88255e-05	7.90489e-05
Bacteria	Proteobacteria	Alphaproteobacteria	Rhodobacterales	Rhodobacteraceae	Ahrensia	4.71509e-05	3.08723e-05	2.25856e-05	5.98662e-05	4.74272e-05	0.000251684	0.000247921	4.78305e-05	2.62922e-05
Bacteria	Proteobacteria	Alphaproteobacteria	Rhodobacterales	Rhodobacteraceae	Citreicella	4.37068e-05	6.18805e-05	2.56328e-05	0.000100358	9.93885e-05	0.000272432	0.000205334	0.000111961	0.000102447
Bacteria	Proteobacteria	Alphaproteobacteria	Rhodobacterales	Rhodobacteraceae	Dinoroseobacter	0.000114967	0.000136979	6.28572e-05	0.00025483	0.000241538	0.000944682	0.000485885	0.000295711	0.000172846
Bacteria	Proteobacteria	Alphaproteobacteria	Rhodobacterales	Rhodobacteraceae	Jannaschia	0.000152949	0.000157893	8.25748e-05	0.000136286	0.000119544	0.000929621	0.000522544	0.000238399	0.000180151
Bacteria	Proteobacteria	Alphaproteobacteria	Rhodobacterales	Rhodobacteraceae	Ketogulonicigenium	6.38381e-05	7.35142e-05	3.11299e-05	0.000107225	8.4462e-05	0.000365138	0.000241648	0.000122389	8.93521e-05
Bacteria	Proteobacteria	Alphaproteobacteria	Rhodobacterales	Rhodobacteraceae	Labrenzia	0.000159159	0.000149609	8.31125e-05	0.000265853	0.000215259	0.000912149	0.00108675	0.00021316	0.000132736
Bacteria	Proteobacteria	Alphaproteobacteria	Rhodobacterales	Rhodobacteraceae	Loktanella	5.11772e-05	6.47323e-05	3.09506e-05	0.000159	0.000107994	0.0004775	0.000200328	0.000120759	7.5982e-05
Bacteria	Proteobacteria	Alphaproteobacteria	Rhodobacterales	Rhodobacteraceae	Maritimibacter	0.000103907	0.00014051	6.20805e-05	0.00010626	0.000105909	0.000584025	0.000407906	0.000176932	0.00014745
Bacteria	Proteobacteria	Alphaproteobacteria	Rhodobacterales	Rhodobacteraceae	Oceanibulbus	2.93966e-05	3.00123e-05	1.32645e-05	0.000117543	9.08827e-05	0.000183793	0.000118666	5.49463e-05	3.63198e-05
Bacteria	Proteobacteria	Alphaproteobacteria	Rhodobacterales	Rhodobacteraceae	Oceanicola	0.000154987	0.00014309	8.05433e-05	0.000200791	0.000174153	0.000737845	0.000612953	0.000225324	0.000170124
Bacteria	Proteobacteria	Alphaproteobacteria	Rhodobacterales	Rhodobacteraceae	Octadecabacter	0.000110261	7.84484e-05	4.80392e-05	0.000166126	0.000103029	0.000489813	0.000296607	0.000128839	7.29496e-05
Bacteria	Proteobacteria	Alphaproteobacteria	Rhodobacterales	Rhodobacteraceae	Paracoccus	0.000208395	0.000307999	0.000125774	0.000431645	0.000327224	0.00151598	0.000740999	0.00128238	0.000460854
Bacteria	Proteobacteria	Alphaproteobacteria	Rhodobacterales	Rhodobacteraceae	Pelagibaca	4.27851e-05	5.90287e-05	2.46171e-05	8.72198e-05	6.87412e-05	0.000272319	0.0002066	0.000118463	9.46243e-05
Bacteria	Proteobacteria	Alphaproteobacteria	Rhodobacterales	Rhodobacteraceae	Phaeobacter	2.39635e-05	3.39958e-05	1.3862e-05	3.94159e-05	3.62075e-05	0.00019332	0.000103818	5.34916e-05	3.29083e-05
Bacteria	Proteobacteria	Alphaproteobacteria	Rhodobacterales	Rhodobacteraceae	Pseudovibrio	8.80441e-05	9.47899e-05	4.62467e-05	0.00013057	0.000114216	0.000413299	0.000435875	0.000104337	7.66712e-05
Bacteria	Proteobacteria	Alphaproteobacteria	Rhodobacterales	Rhodobacteraceae	Rhodobacter	0.000590696	0.000985335	0.00030855	0.000899329	0.000694958	0.00750535	0.00206704	0.00208097	0.00170362
Bacteria	Proteobacteria	Alphaproteobacteria	Rhodobacterales	Rhodobacteraceae	Roseibium	6.78643e-05	5.50451e-05	4.02716e-05	7.97226e-05	7.18523e-05	0.000331776	0.000375621	0.000108403	3.85596e-05
Bacteria	Proteobacteria	Alphaproteobacteria	Rhodobacterales	Rhodobacteraceae	Roseobacter	0.000410873	0.000434929	0.000235834	0.00076965	0.000660174	0.00283484	0.00154496	0.000828576	0.000491867
Bacteria	Proteobacteria	Alphaproteobacteria	Rhodobacterales	Rhodobacteraceae	Roseovarius	0.000160177	0.000193065	8.1798e-05	0.000335666	0.000252492	0.00143171	0.000713894	0.000389444	0.000247346
Bacteria	Proteobacteria	Alphaproteobacteria	Rhodobacterales	Rhodobacteraceae	Ruegeria	0.000363673	0.00045041	0.000206377	0.000702435	0.000558469	0.00291836	0.00142422	0.000848627	0.000601206
Bacteria	Proteobacteria	Alphaproteobacteria	Rhodobacterales	Rhodobacteraceae	Sagittula	4.12813e-05	5.04731e-05	1.99566e-05	8.97436e-05	9.64098e-05	0.000272319	0.000195954	8.76687e-05	5.8408e-05
Bacteria	Proteobacteria	Alphaproteobacteria	Rhodobacterales	Rhodobacteraceae	Sulfitobacter	8.02827e-05	7.70451e-05	5.60457e-05	0.000126562	0.000115837	0.000442406	0.000263344	0.000163805	9.9483e-05
Bacteria	Proteobacteria	Alphaproteobacteria	Rhodobacterales	Rhodobacteraceae	Thalassobium	2.71166e-05	2.68888e-05	1.66703e-05	6.22044e-05	4.54083e-05	0.00019765	9.05819e-05	4.39395e-05	2.53273e-05
Bacteria	Proteobacteria	Alphaproteobacteria	Rhodobacterales	Rhodobacteraceae	unclassified (derived from Rhodobacteraceae)	9.93468e-05	9.12138e-05	5.09669e-05	0.000165718	0.000128282	0.000636403	0.000396282	0.000138461	8.8215e-05
Bacteria	Proteobacteria	Alphaproteobacteria	Rhodobacterales	unclassified (derived from Rhodobacterales)	unclassified (derived from Rhodobacterales)	0.000117877	0.000121814	6.8175e-05	0.000342347	0.000324974	0.000591744	0.000304203	0.000144666	0.000112888
Bacteria	Proteobacteria	Alphaproteobacteria	Rhodospirillales	Acetobacteraceae	Acetobacter	0.000112347	6.31932e-05	0.000718616	0.000192626	0.00026123	0.000224008	0.000318245	9.8693e-05	6.8022e-05
Bacteria	Proteobacteria	Alphaproteobacteria	Rhodospirillales	Acetobacteraceae	Acidiphilium	0.000272233	0.000247748	0.000178056	0.000216268	0.000194673	0.00098855	0.00156084	0.000296675	0.000181771
Bacteria	Proteobacteria	Alphaproteobacteria	Rhodospirillales	Acetobacteraceae	Gluconacetobacter	0.000183947	0.000135531	0.000395726	0.000175182	0.000188616	0.000481793	0.000810461	0.000176459	0.000120744
Bacteria	Proteobacteria	Alphaproteobacteria	Rhodospirillales	Acetobacteraceae	Gluconobacter	0.00019132	0.000153185	0.000301858	0.000136286	0.000166806	0.000376284	0.000541995	0.000135622	0.000126912
Bacteria	Proteobacteria	Alphaproteobacteria	Rhodospirillales	Acetobacteraceae	Granulibacter	0.000185402	0.000167218	0.000151467	0.000139737	0.000137482	0.000654703	0.00101821	0.000174987	0.000135217
Bacteria	Proteobacteria	Alphaproteobacteria	Rhodospirillales	Acetobacteraceae	Roseomonas	9.5369e-05	7.98969e-05	5.87942e-05	8.70714e-05	7.28783e-05	0.000398463	0.000857018	0.000207587	5.60303e-05
Bacteria	Proteobacteria	Alphaproteobacteria	Rhodospirillales	Rhodospirillaceae	Azospirillum	0.000219892	0.000204835	0.000123802	0.00040522	0.000306208	0.00122235	0.00201012	0.000314254	0.000160992
Bacteria	Proteobacteria	Alphaproteobacteria	Rhodospirillales	Rhodospirillaceae	Magnetospirillum	0.000568527	0.000559957	0.000325639	0.000972037	0.000831944	0.00327623	0.00462716	0.00099515	0.00044135
Bacteria	Proteobacteria	Alphaproteobacteria	Rhodospirillales	Rhodospirillaceae	Rhodospirillum	0.000613592	0.000611789	0.000344818	0.000714237	0.000657394	0.00287867	0.00452259	0.000800411	0.000456512
Bacteria	Proteobacteria	Alphaproteobacteria	Rickettsiales	Anaplasmataceae	Anaplasma	6.00543e-05	4.81192e-05	3.75231e-05	2.59433e-05	2.90586e-05	6.75903e-05	0.000114983	1.77546e-05	4.10751e-05
Bacteria	Proteobacteria	Alphaproteobacteria	Rickettsiales	Anaplasmataceae	Ehrlichia	0.000131702	0.000113847	8.40088e-05	5.88641e-05	6.66893e-05	0.000153405	0.000218283	4.1661e-05	7.64989e-05
Bacteria	Proteobacteria	Alphaproteobacteria	Rickettsiales	Anaplasmataceae	Neorickettsia	6.21888e-05	5.30081e-05	4.29604e-05	2.80588e-05	3.0217e-05	5.94945e-05	9.42075e-05	1.52658e-05	3.31151e-05
Bacteria	Proteobacteria	Alphaproteobacteria	Rickettsiales	Anaplasmataceae	Wolbachia	0.000207522	0.000196958	0.000154454	9.52737e-05	0.00011031	0.000317844	0.000358529	7.99394e-05	0.000133529
Bacteria	Proteobacteria	Alphaproteobacteria	Rickettsiales	Rickettsiaceae	Orientia	5.70468e-05	5.38229e-05	5.82564e-05	2.88011e-05	3.56448e-05	0.000112437	8.81649e-05	2.30126e-05	2.97381e-05
Bacteria	Proteobacteria	Alphaproteobacteria	Rickettsiales	Rickettsiaceae	Rickettsia	0.000446527	0.00036309	0.00033735	0.000260769	0.000293929	0.00108043	0.000793081	0.000191865	0.000275568
Bacteria	Proteobacteria	Alphaproteobacteria	Rickettsiales	unclassified (derived from Rickettsiales)	Candidatus Pelagibacter	0.000151591	0.000134761	8.71158e-05	0.0001096	0.000112462	0.000318973	0.00044399	8.32345e-05	9.55892e-05
Bacteria	Proteobacteria	Alphaproteobacteria	Rickettsiales	unclassified (derived from Rickettsiales)	unclassified (derived from Rickettsiales)	4.10873e-05	3.386e-05	3.25639e-05	2.55721e-05	2.73707e-05	6.82681e-05	0.000107616	2.5256e-05	2.08821e-05
Bacteria	Proteobacteria	Alphaproteobacteria	Sphingomonadales	Erythrobacteraceae	Erythrobacter	0.000345579	0.000308135	0.000202792	0.000380353	0.0003352	0.00210852	0.00107939	0.000619938	0.00023787
Bacteria	Proteobacteria	Alphaproteobacteria	Sphingomonadales	Sphingomonadaceae	Citromicrobium	4.39978e-05	3.44485e-05	2.40793e-05	6.05714e-05	5.36493e-05	0.000305568	0.000150433	7.1474e-05	3.08752e-05
Bacteria	Proteobacteria	Alphaproteobacteria	Sphingomonadales	Sphingomonadaceae	Novosphingobium	0.000229157	0.000234168	0.000145014	0.000302152	0.000237698	0.00172756	0.000873764	0.000402659	0.000179014
Bacteria	Proteobacteria	Alphaproteobacteria	Sphingomonadales	Sphingomonadaceae	Sphingobium	0.000156539	0.000167082	8.18578e-05	0.000192143	0.000147378	0.0019928	0.000844817	0.000374213	0.000158442
Bacteria	Proteobacteria	Alphaproteobacteria	Sphingomonadales	Sphingomonadaceae	Sphingomonas	0.000285622	0.000322168	0.00018648	0.000390559	0.000317097	0.00323296	0.00170045	0.000631523	0.000287595
Bacteria	Proteobacteria	Alphaproteobacteria	Sphingomonadales	Sphingomonadaceae	Sphingopyxis	0.00022712	0.000232357	0.000123444	0.000231225	0.000190172	0.00233241	0.000934709	0.000739015	0.000175465
Bacteria	Proteobacteria	Alphaproteobacteria	Sphingomonadales	Sphingomonadaceae	Zymomonas	0.000206309	0.000187045	0.000156247	0.000191141	0.000198016	0.000665397	0.000464132	0.000221994	0.000171606
Bacteria	Proteobacteria	Alphaproteobacteria	unclassified (derived from Alphaproteobacteria)	unclassified (derived from Alphaproteobacteria)	Candidatus Puniceispirillum	8.4891e-05	6.772e-05	5.89137e-05	7.56029e-05	7.20509e-05	0.000319727	0.000359911	5.74176e-05	5.35492e-05
Bacteria	Proteobacteria	Alphaproteobacteria	unclassified (derived from Alphaproteobacteria)	unclassified (derived from Alphaproteobacteria)	unclassified (derived from Alphaproteobacteria)	0.000143005	0.000125572	7.70778e-05	0.000178225	0.00014526	0.00094408	0.00192334	0.000172095	7.96347e-05
Bacteria	Proteobacteria	Betaproteobacteria	Burkholderiales	Alcaligenaceae	Achromobacter	0.000228963	0.00167833	0.000130793	0.00317094	0.00124793	0.0019181	0.00144937	0.00103704	0.000995416
Bacteria	Proteobacteria	Betaproteobacteria	Burkholderiales	Alcaligenaceae	Bordetella	0.000619996	0.00300933	0.000374156	0.00630959	0.00242574	0.00384707	0.00316277	0.0022107	0.00158504
Bacteria	Proteobacteria	Betaproteobacteria	Burkholderiales	Burkholderiaceae	Burkholderia	0.00212621	0.00270328	0.00132992	0.0051237	0.00357782	0.0157864	0.0124052	0.00754612	0.00198205
Bacteria	Proteobacteria	Betaproteobacteria	Burkholderiales	Burkholderiaceae	Cupriavidus	0.00067777	0.00113123	0.000406421	0.00219349	0.00146246	0.00712228	0.00531556	0.0035595	0.000832908
Bacteria	Proteobacteria	Betaproteobacteria	Burkholderiales	Burkholderiaceae	Limnobacter	7.34914e-05	0.000111041	4.45736e-05	0.000401026	0.000265268	0.000724214	0.000355134	0.00027212	6.54376e-05
Bacteria	Proteobacteria	Betaproteobacteria	Burkholderiales	Burkholderiaceae	Polynucleobacter	0.00020694	0.00025146	0.000123683	0.000462636	0.000309021	0.00162563	0.000928781	0.000768319	0.000177222
Bacteria	Proteobacteria	Betaproteobacteria	Burkholderiales	Burkholderiaceae	Ralstonia	0.000455259	0.000749492	0.000269832	0.00135811	0.000924945	0.00505541	0.00314827	0.00264736	0.00049969
Bacteria	Proteobacteria	Betaproteobacteria	Burkholderiales	Comamonadaceae	Acidovorax	0.000679565	0.00107211	0.000390288	0.00313965	0.00177453	0.0124854	0.00386631	0.0326828	0.000845451
Bacteria	Proteobacteria	Betaproteobacteria	Burkholderiales	Comamonadaceae	Albidiferax	0.000486887	0.000552669	0.000243004	0.00094023	0.000619499	0.0112921	0.00397058	0.00463775	0.000478222
Bacteria	Proteobacteria	Betaproteobacteria	Burkholderiales	Comamonadaceae	Alicycliphilus	7.89244e-05	0.000143271	4.86367e-05	0.000460595	0.000293764	0.0015379	0.00062665	0.00395659	9.95175e-05
Bacteria	Proteobacteria	Betaproteobacteria	Burkholderiales	Comamonadaceae	Comamonas	0.000132867	0.00037169	8.5383e-05	0.000967954	0.000660571	0.0021142	0.000776564	0.0041758	0.00033053
Bacteria	Proteobacteria	Betaproteobacteria	Burkholderiales	Comamonadaceae	Delftia	0.000204127	0.000325246	0.000111076	0.00105629	0.000682944	0.00257845	0.00100993	0.00537094	0.000295107
Bacteria	Proteobacteria	Betaproteobacteria	Burkholderiales	Comamonadaceae	Polaromonas	0.000499499	0.000774842	0.000300842	0.00172461	0.00099832	0.0133909	0.00454147	0.00722256	0.000588766
Bacteria	Proteobacteria	Betaproteobacteria	Burkholderiales	Comamonadaceae	Variovorax	0.000140774	0.000191436	8.61e-05	0.000379388	0.000244549	0.00366181	0.00144534	0.00223981	0.00016592
Bacteria	Proteobacteria	Betaproteobacteria	Burkholderiales	Comamonadaceae	Verminephrobacter	0.000312739	0.000455435	0.000163775	0.000728638	0.000424925	0.00303094	0.00163554	0.00530448	0.000320468
Bacteria	Proteobacteria	Betaproteobacteria	Burkholderiales	Oxalobacteraceae	Candidatus Zinderia	3.39564e-06	2.94238e-06	1.79251e-06	1.78151e-06	2.18436e-06	3.61486e-06	4.83411e-06	1.26192e-06	6.89179e-07
Bacteria	Proteobacteria	Betaproteobacteria	Burkholderiales	Oxalobacteraceae	Collimonas	3.88073e-07	3.62139e-07	5.97502e-08	3.41456e-06	2.81319e-06	1.92039e-05	6.90586e-07	5.8364e-06	3.79049e-07
Bacteria	Proteobacteria	Betaproteobacteria	Burkholderiales	Oxalobacteraceae	Herbaspirillum	0.000132576	0.00018039	9.61978e-05	0.000581366	0.000411752	0.00135248	0.000827092	0.000545467	0.000133804
Bacteria	Proteobacteria	Betaproteobacteria	Burkholderiales	Oxalobacteraceae	Herminiimonas	0.000176088	0.000291296	0.000129001	0.000903078	0.000749071	0.002339	0.00128386	0.000929548	0.000220365
Bacteria	Proteobacteria	Betaproteobacteria	Burkholderiales	Oxalobacteraceae	Janthinobacterium	0.0002424	0.000351546	0.000133661	0.000902521	0.000671162	0.00269141	0.00151175	0.0013307	0.000250241
Bacteria	Proteobacteria	Betaproteobacteria	Burkholderiales	Oxalobacteraceae	Oxalobacter	0.000258602	0.000330497	0.000162879	0.000368142	0.000293267	0.000761266	0.000483986	0.00032307	0.000287078
Bacteria	Proteobacteria	Betaproteobacteria	Burkholderiales	unclassified (derived from Burkholderiales)	Leptothrix	0.000195832	0.00027251	9.71538e-05	0.000458628	0.0003166	0.00606498	0.00149967	0.00181342	0.000245348
Bacteria	Proteobacteria	Betaproteobacteria	Burkholderiales	unclassified (derived from Burkholderiales)	Methylibium	0.000207086	0.000295053	0.000107072	0.000504799	0.000339834	0.00686548	0.00190705	0.0020185	0.000287353
Bacteria	Proteobacteria	Betaproteobacteria	Burkholderiales	unclassified (derived from Burkholderiales)	Thiomonas	0.000117441	0.000141687	5.92722e-05	0.000350401	0.00023419	0.00134514	0.000587689	0.000639708	9.4452e-05
Bacteria	Proteobacteria	Betaproteobacteria	Burkholderiales	unclassified (derived from Burkholderiales)	unclassified (derived from Burkholderiales)	0.000122728	0.000130189	0.000149077	0.000178411	0.00019838	0.000162669	0.000180876	0.000140301	0.000109269
Bacteria	Proteobacteria	Betaproteobacteria	Gallionellales	Gallionellaceae	Gallionella	0.000179144	0.000229143	9.78111e-05	0.000468092	0.000349299	0.00385528	0.00362604	0.000700263	0.000169194
Bacteria	Proteobacteria	Betaproteobacteria	Gallionellales	Gallionellaceae	Sideroxydans	0.000215381	0.00022086	0.000127387	0.000477037	0.000320903	0.0044401	0.00692204	0.000692376	0.000176154
Bacteria	Proteobacteria	Betaproteobacteria	Hydrogenophilales	Hydrogenophilaceae	Thiobacillus	0.000390062	0.000434567	0.000194308	0.000796744	0.000584449	0.00795137	0.00254228	0.00122894	0.000310406
Bacteria	Proteobacteria	Betaproteobacteria	Methylophilales	Methylophilaceae	Methylobacillus	0.000305705	0.000419312	0.000160549	0.000937335	0.00075986	0.0120736	0.00200828	0.00115075	0.000337457
Bacteria	Proteobacteria	Betaproteobacteria	Methylophilales	Methylophilaceae	Methylotenera	0.000390547	0.000389616	0.000180266	0.000779597	0.000587494	0.0233834	0.00184858	0.000846401	0.000413129
Bacteria	Proteobacteria	Betaproteobacteria	Methylophilales	Methylophilaceae	Methylovorus	0.000134419	0.000180345	6.90712e-05	0.000471321	0.000314846	0.00463485	0.00105165	0.000512131	0.000142005
Bacteria	Proteobacteria	Betaproteobacteria	Methylophilales	unclassified (derived from Methylophilales)	unclassified (derived from Methylophilales)	3.66729e-05	3.35431e-05	2.79033e-05	8.03536e-05	6.32472e-05	0.000326617	0.00011809	3.91372e-05	2.24328e-05
Bacteria	Proteobacteria	Betaproteobacteria	Neisseriales	Neisseriaceae	Chromobacterium	0.00038036	0.000424517	0.000231114	0.000956003	0.000803912	0.00294761	0.00151296	0.00208984	0.000336147
Bacteria	Proteobacteria	Betaproteobacteria	Neisseriales	Neisseriaceae	Eikenella	6.29649e-05	4.47242e-05	3.68659e-05	0.000130087	0.000104651	0.000173325	8.49421e-05	0.000367378	3.32874e-05
Bacteria	Proteobacteria	Betaproteobacteria	Neisseriales	Neisseriaceae	Kingella	4.87517e-05	5.50904e-05	3.44759e-05	0.0001819	0.000145128	0.000196821	9.415e-05	0.000302424	3.45623e-05
Bacteria	Proteobacteria	Betaproteobacteria	Neisseriales	Neisseriaceae	Laribacter	0.000147128	0.000171292	9.01033e-05	0.000458368	0.000342349	0.00106047	0.000540499	0.00226834	0.000120227
Bacteria	Proteobacteria	Betaproteobacteria	Neisseriales	Neisseriaceae	Lutiella	0.000118508	0.000182925	5.98099e-05	0.000488913	0.000384746	0.00130779	0.000783701	0.000966617	0.000120917
Bacteria	Proteobacteria	Betaproteobacteria	Neisseriales	Neisseriaceae	Neisseria	0.000759654	0.000765833	0.000601804	0.00202094	0.00160693	0.00232861	0.00105637	0.00572406	0.00054297
Bacteria	Proteobacteria	Betaproteobacteria	Neisseriales	Neisseriaceae	Simonsiella	5.53005e-05	5.40945e-05	3.58501e-05	0.000153247	0.000118187	0.000184998	8.04533e-05	0.000302476	4.11785e-05
Bacteria	Proteobacteria	Betaproteobacteria	Nitrosomonadales	Nitrosomonadaceae	Nitrosomonas	0.000693972	0.000842924	0.000365253	0.00228479	0.00171198	0.00857124	0.00345708	0.00195686	0.000615162
Bacteria	Proteobacteria	Betaproteobacteria	Nitrosomonadales	Nitrosomonadaceae	Nitrosospira	0.000309343	0.00031746	0.000187974	0.00045139	0.000351517	0.00462581	0.00273104	0.000715652	0.000239972
Bacteria	Proteobacteria	Betaproteobacteria	Rhodocyclales	Rhodocyclaceae	Aromatoleum	0.000442937	0.0012253	0.000234998	0.00141315	0.00100166	0.00432423	0.00262233	0.00504367	0.000441454
Bacteria	Proteobacteria	Betaproteobacteria	Rhodocyclales	Rhodocyclaceae	Azoarcus	0.000293529	0.00141836	0.000161684	0.00125801	0.000869509	0.00448408	0.00223203	0.00643079	0.000416781
Bacteria	Proteobacteria	Betaproteobacteria	Rhodocyclales	Rhodocyclaceae	Dechloromonas	0.000445217	0.0010799	0.000236969	0.00227803	0.00101189	0.00683283	0.00341414	0.0103428	0.00080186
Bacteria	Proteobacteria	Betaproteobacteria	Rhodocyclales	Rhodocyclaceae	Thauera	0.000214071	0.0014376	9.25531e-05	0.00119246	0.000862757	0.00256305	0.00136799	0.0116675	0.000281357
Bacteria	Proteobacteria	Betaproteobacteria	unclassified (derived from Betaproteobacteria)	unclassified (derived from Betaproteobacteria)	Candidatus Accumulibacter	0.000321179	0.00045281	0.00015302	0.000776665	0.00039623	0.00422867	0.00214594	0.0055066	0.000352791
Bacteria	Proteobacteria	Betaproteobacteria	unclassified (derived from Betaproteobacteria)	unclassified (derived from Betaproteobacteria)	unclassified (derived from Betaproteobacteria)	3.90984e-05	4.66707e-05	2.58718e-05	6.49138e-05	5.7323e-05	0.00028339	0.000112853	4.22044e-05	2.41213e-05
Bacteria	Proteobacteria	Deltaproteobacteria	Bdellovibrionales	Bdellovibrionaceae	Bdellovibrio	0.00055543	0.000489883	0.000339859	0.000325052	0.000331196	0.00230673	0.00113492	0.000487015	0.000337147
Bacteria	Proteobacteria	Deltaproteobacteria	Desulfarculales	Desulfarculaceae	Desulfarculus	0.000650023	0.000504052	0.000302635	0.000172027	0.000149298	0.000296381	0.00203476	0.000210706	0.000343039
Bacteria	Proteobacteria	Deltaproteobacteria	Desulfobacterales	Desulfobacteraceae	Desulfatibacillum	0.00152673	0.00133978	0.000773705	0.000529925	0.000427506	0.000778286	0.00408931	0.000669504	0.000887904
Bacteria	Proteobacteria	Deltaproteobacteria	Desulfobacterales	Desulfobacteraceae	Desulfobacterium	0.00118251	0.00108035	0.000689338	0.000844288	0.000452991	0.000803025	0.00224245	0.000835184	0.00075062
Bacteria	Proteobacteria	Deltaproteobacteria	Desulfobacterales	Desulfobacteraceae	Desulfococcus	0.00140337	0.00118297	0.000732478	0.000518939	0.000406292	0.000785177	0.0030784	0.000704995	0.000789972
Bacteria	Proteobacteria	Deltaproteobacteria	Desulfobacterales	Desulfobulbaceae	Desulfotalea	0.00116063	0.0010751	0.000644107	0.000680166	0.000591168	0.000868658	0.0018251	0.000985949	0.000763714
Bacteria	Proteobacteria	Deltaproteobacteria	Desulfobacterales	Desulfobulbaceae	Desulfurivibrio	0.000658706	0.000509756	0.000303889	0.000347914	0.000259277	0.000722369	0.00184594	0.000443637	0.000349517
Bacteria	Proteobacteria	Deltaproteobacteria	Desulfovibrionales	Desulfohalobiaceae	Desulfohalobium	0.000537579	0.000423703	0.000273118	0.000245811	0.000198578	0.000227472	0.00103692	0.000231756	0.000402756
Bacteria	Proteobacteria	Deltaproteobacteria	Desulfovibrionales	Desulfohalobiaceae	Desulfonatronospira	0.000484316	0.000401884	0.000243721	0.000196783	0.000161213	0.000269683	0.00108146	0.000184241	0.000218401
Bacteria	Proteobacteria	Deltaproteobacteria	Desulfovibrionales	Desulfomicrobiaceae	Desulfomicrobium	0.000946268	0.000956002	0.000428648	0.000578583	0.000471955	0.000726285	0.00155313	0.00318615	0.000721364
Bacteria	Proteobacteria	Deltaproteobacteria	Desulfovibrionales	Desulfovibrionaceae	Desulfovibrio	0.00651075	0.00621684	0.00303854	0.00319629	0.00266535	0.00299122	0.00983033	0.00552483	0.0126719
Bacteria	Proteobacteria	Deltaproteobacteria	Desulfovibrionales	Desulfovibrionaceae	Lawsonia	0.000350382	0.000326876	0.000237925	0.000175293	0.00019047	0.000147908	0.000478461	0.000199349	0.000413129
Bacteria	Proteobacteria	Deltaproteobacteria	Desulfuromonadales	Desulfuromonadaceae	Desulfuromonas	0.000732585	0.00071699	0.000399072	0.000669625	0.000443525	0.00068061	0.00153184	0.000366168	0.000490696
Bacteria	Proteobacteria	Deltaproteobacteria	Desulfuromonadales	Geobacteraceae	Geobacter	0.00704484	0.00658165	0.00395833	0.00365629	0.00276199	0.00803289	0.0332943	0.0040659	0.00425293
Bacteria	Proteobacteria	Deltaproteobacteria	Desulfuromonadales	Pelobacteraceae	Pelobacter	0.00323314	0.00308017	0.00174327	0.00157697	0.00121811	0.00263768	0.00950586	0.00255817	0.00200255
Bacteria	Proteobacteria	Deltaproteobacteria	Myxococcales	Cystobacteraceae	Stigmatella	0.00053656	0.000383822	0.000253042	0.00019051	0.00017786	0.00175942	0.00293436	0.000229425	0.000226395
Bacteria	Proteobacteria	Deltaproteobacteria	Myxococcales	Haliangiaceae	Haliangium	0.000575028	0.000452357	0.000279272	0.000239947	0.000206555	0.00206984	0.00251592	0.000208866	0.000281943
Bacteria	Proteobacteria	Deltaproteobacteria	Myxococcales	Myxococcaceae	Anaeromyxobacter	0.00225311	0.00176366	0.00113185	0.000842061	0.000711738	0.00354953	0.0122866	0.000888763	0.00114273
Bacteria	Proteobacteria	Deltaproteobacteria	Myxococcales	Myxococcaceae	Myxococcus	0.00095825	0.000801776	0.000522695	0.000505949	0.000438064	0.00280788	0.00441498	0.000412579	0.000524431
Bacteria	Proteobacteria	Deltaproteobacteria	Myxococcales	Nannocystaceae	Plesiocystis	0.000245408	0.000210222	0.000156008	0.000121959	0.000100017	0.00177154	0.00102834	8.5215e-05	0.000118608
Bacteria	Proteobacteria	Deltaproteobacteria	Myxococcales	Polyangiaceae	Sorangium	0.000784199	0.00062143	0.000351929	0.000279326	0.00024028	0.00834512	0.00426299	0.000269561	0.000357753
Bacteria	Proteobacteria	Deltaproteobacteria	Syntrophobacterales	Syntrophaceae	Syntrophus	0.00268193	0.00240709	0.0012921	0.000919779	0.000608477	0.00108634	0.00829745	0.0013561	0.00125813
Bacteria	Proteobacteria	Deltaproteobacteria	Syntrophobacterales	Syntrophobacteraceae	Syntrophobacter	0.00238854	0.00169798	0.00117033	0.000596843	0.000488999	0.00126207	0.00810979	0.000965565	0.00110944
Bacteria	Proteobacteria	Deltaproteobacteria	unclassified (derived from Deltaproteobacteria)	unclassified (derived from Deltaproteobacteria)	unclassified (derived from Deltaproteobacteria)	0.00116073	0.000997602	0.000635025	0.000684323	0.000520408	0.00118515	0.00617574	0.000694024	0.000602756
Bacteria	Proteobacteria	Epsilonproteobacteria	Campylobacterales	Campylobacteraceae	Arcobacter	0.000494891	0.00582292	0.00046874	0.0106887	0.00566819	0.000897426	0.000607141	0.0607142	0.00474683
Bacteria	Proteobacteria	Epsilonproteobacteria	Campylobacterales	Campylobacteraceae	Campylobacter	0.00156127	0.00161659	0.00136332	0.00197514	0.0020625	0.00104643	0.00132069	0.00553449	0.00121271
Bacteria	Proteobacteria	Epsilonproteobacteria	Campylobacterales	Campylobacteraceae	Sulfurospirillum	0.000212664	0.000340592	0.000169153	0.000910464	0.000333049	0.000396618	0.000319569	0.00770992	0.000192109
Bacteria	Proteobacteria	Epsilonproteobacteria	Campylobacterales	Helicobacteraceae	Helicobacter	0.000928077	0.00105835	0.00085634	0.00107789	0.000951522	0.00065877	0.000879519	0.00229211	0.000749035
Bacteria	Proteobacteria	Epsilonproteobacteria	Campylobacterales	Helicobacteraceae	Sulfuricurvum	0.00011778	0.000145354	9.53016e-05	0.000418544	0.000193382	0.00214636	0.000592293	0.00162357	0.000113473
Bacteria	Proteobacteria	Epsilonproteobacteria	Campylobacterales	Helicobacteraceae	Sulfurimonas	0.000463311	0.000531213	0.000347089	0.00186042	0.000828304	0.00243208	0.000676084	0.00536336	0.000364679
Bacteria	Proteobacteria	Epsilonproteobacteria	Campylobacterales	Helicobacteraceae	Wolinella	0.000317201	0.000424563	0.000211516	0.000505838	0.000366344	0.000381706	0.00035876	0.00199551	0.000366195
Bacteria	Proteobacteria	Epsilonproteobacteria	Campylobacterales	unclassified (derived from Campylobacterales)	unclassified (derived from Campylobacterales)	0.000137184	0.000155991	8.3232e-05	0.000665988	0.000273277	0.00093734	0.000255287	0.0017957	9.72088e-05
Bacteria	Proteobacteria	Epsilonproteobacteria	Nautiliales	Nautiliaceae	Caminibacter	0.000120448	0.000115205	9.36286e-05	9.78347e-05	8.74407e-05	0.000102082	0.00013852	0.000280235	7.07443e-05
Bacteria	Proteobacteria	Epsilonproteobacteria	Nautiliales	Nautiliaceae	Nautilia	0.000186421	0.000186004	0.00013862	0.000157181	0.00013136	0.000117671	0.00020355	0.000415103	0.000112991
Bacteria	Proteobacteria	Epsilonproteobacteria	unclassified (derived from Epsilonproteobacteria)	unclassified (derived from Epsilonproteobacteria)	Nitratiruptor	0.00037027	0.000390024	0.000271146	0.000368402	0.000300846	0.000380275	0.000470059	0.0015752	0.000249828
Bacteria	Proteobacteria	Epsilonproteobacteria	unclassified (derived from Epsilonproteobacteria)	unclassified (derived from Epsilonproteobacteria)	Sulfurovum	0.000353001	0.000428184	0.000251309	0.000536012	0.000364822	0.000612229	0.00042448	0.0022705	0.000259855
Bacteria	Proteobacteria	Gammaproteobacteria	Acidithiobacillales	Acidithiobacillaceae	Acidithiobacillus	0.000357416	0.000343489	0.000216774	0.000453543	0.000373559	0.00168592	0.0011416	0.000592106	0.000194142
Bacteria	Proteobacteria	Gammaproteobacteria	Aeromonadales	Aeromonadaceae	Aeromonas	0.00050988	0.00052148	0.000328626	0.00235219	0.00207339	0.00217968	0.000855291	0.0461629	0.000411199
Bacteria	Proteobacteria	Gammaproteobacteria	Aeromonadales	Aeromonadaceae	Tolumonas	0.000252296	0.000271016	0.000149136	0.0008467	0.000855244	0.000914144	0.000391505	0.0103893	0.00019359
Bacteria	Proteobacteria	Gammaproteobacteria	Alteromonadales	Alteromonadaceae	Alteromonas	0.000265733	0.000293831	0.000165747	0.00132778	0.00137926	0.00112079	0.000406468	0.0004935	0.000177946
Bacteria	Proteobacteria	Gammaproteobacteria	Alteromonadales	Alteromonadaceae	Glaciecola	1.01869e-06	1.08642e-06	2.39001e-07	1.52171e-06	3.21035e-06	4.10437e-06	1.72647e-06	5.60855e-07	8.61474e-07
Bacteria	Proteobacteria	Gammaproteobacteria	Alteromonadales	Alteromonadaceae	Marinobacter	0.000617279	0.000939434	0.000383477	0.018251	0.0141889	0.0040207	0.00149086	0.00167633	0.000584217
Bacteria	Proteobacteria	Gammaproteobacteria	Alteromonadales	Alteromonadaceae	Saccharophagus	0.000819659	0.000871759	0.000529207	0.00342444	0.00293108	0.00264822	0.000899604	0.000550077	0.00056523
Bacteria	Proteobacteria	Gammaproteobacteria	Alteromonadales	Colwelliaceae	Colwellia	0.000318317	0.00034616	0.000188811	0.00136093	0.00139422	0.00152329	0.000530198	0.000593788	0.000224604
Bacteria	Proteobacteria	Gammaproteobacteria	Alteromonadales	Ferrimonadaceae	Ferrimonas	0.000140628	0.000137386	7.93483e-05	0.000862808	0.000796101	0.000595548	0.000211032	0.000470943	9.59338e-05
Bacteria	Proteobacteria	Gammaproteobacteria	Alteromonadales	Idiomarinaceae	Idiomarina	0.000384872	0.000386221	0.000254237	0.00290917	0.00288786	0.00159193	0.000560296	0.000690886	0.000283356
Bacteria	Proteobacteria	Gammaproteobacteria	Alteromonadales	Moritellaceae	Moritella	0.00012006	8.84977e-05	5.32972e-05	0.000579288	0.000515344	0.000570206	0.000151066	0.000444145	6.39214e-05
Bacteria	Proteobacteria	Gammaproteobacteria	Alteromonadales	Pseudoalteromonadaceae	Pseudoalteromonas	0.00107584	0.000932961	0.000617937	0.00447683	0.005388	0.00377624	0.00129681	0.00163793	0.000720296
Bacteria	Proteobacteria	Gammaproteobacteria	Alteromonadales	Psychromonadaceae	Psychromonas	0.000404033	0.000427415	0.000244677	0.00185882	0.00160511	0.00200606	0.000708196	0.00111575	0.000348484
Bacteria	Proteobacteria	Gammaproteobacteria	Alteromonadales	Shewanellaceae	Shewanella	0.00280839	0.00293206	0.00176454	0.0128872	0.0111757	0.0101318	0.00379023	0.00883679	0.00215923
Bacteria	Proteobacteria	Gammaproteobacteria	Alteromonadales	unclassified (derived from Alteromonadales)	Teredinibacter	0.000404518	0.000347337	0.000197893	0.00174247	0.00157119	0.0013892	0.000452392	0.000261026	0.000214748
Bacteria	Proteobacteria	Gammaproteobacteria	Alteromonadales	unclassified (derived from Alteromonadales)	unclassified (derived from Alteromonadales)	6.70882e-05	6.93496e-05	3.98534e-05	0.000549188	0.000764957	0.000319839	0.000116882	0.000181349	4.58993e-05
Bacteria	Proteobacteria	Gammaproteobacteria	Cardiobacteriales	Cardiobacteriaceae	Cardiobacterium	8.82382e-05	8.17981e-05	5.37154e-05	0.000170951	0.000175576	0.00032609	0.0001357	0.00014924	5.23432e-05
Bacteria	Proteobacteria	Gammaproteobacteria	Cardiobacteriales	Cardiobacteriaceae	Dichelobacter	0.000286738	0.000217555	0.000139517	0.00037074	0.000321002	0.000534321	0.00022939	0.000212354	0.000141144
Bacteria	Proteobacteria	Gammaproteobacteria	Chromatiales	Chromatiaceae	Allochromatium	0.000299302	0.000289802	0.000128523	0.00120872	0.000883542	0.00415396	0.000998243	0.000476534	0.00019552
Bacteria	Proteobacteria	Gammaproteobacteria	Chromatiales	Chromatiaceae	Nitrosococcus	0.00120419	0.000944775	0.000567448	0.00315921	0.00254161	0.01215	0.00360843	0.000998551	0.000660337
Bacteria	Proteobacteria	Gammaproteobacteria	Chromatiales	Ectothiorhodospiraceae	Alkalilimnicola	0.000366341	0.000414151	0.000232966	0.00203486	0.00163354	0.00338068	0.00117365	0.000438992	0.000278256
Bacteria	Proteobacteria	Gammaproteobacteria	Chromatiales	Ectothiorhodospiraceae	Halorhodospira	0.000287756	0.000280929	0.000142803	0.000856684	0.000708561	0.00182098	0.000755271	0.000246075	0.000186216
Bacteria	Proteobacteria	Gammaproteobacteria	Chromatiales	Ectothiorhodospiraceae	Nitrococcus	0.000224209	0.000199493	0.000113525	0.000769873	0.000608213	0.00196573	0.000939658	0.00028856	0.00013184
Bacteria	Proteobacteria	Gammaproteobacteria	Chromatiales	Ectothiorhodospiraceae	Thioalkalivibrio	0.000501148	0.00049853	0.000275568	0.00234521	0.00190443	0.00741964	0.00166339	0.000641987	0.000363577
Bacteria	Proteobacteria	Gammaproteobacteria	Chromatiales	Halothiobacillaceae	Halothiobacillus	0.000136456	0.000127654	7.07442e-05	0.000627129	0.000434423	0.00145935	0.000352544	0.000320774	9.6554e-05
Bacteria	Proteobacteria	Gammaproteobacteria	Enterobacteriales	Enterobacteriaceae	Buchnera	0.000136408	0.000115884	8.86693e-05	0.000104998	0.000126561	0.000228941	0.000197738	0.000116956	8.3942e-05
Bacteria	Proteobacteria	Gammaproteobacteria	Enterobacteriales	Enterobacteriaceae	Candidatus Blochmannia	5.21474e-05	4.38641e-05	3.39381e-05	3.67066e-05	4.73279e-05	7.75688e-05	8.00505e-05	2.93398e-05	3.21158e-05
Bacteria	Proteobacteria	Gammaproteobacteria	Enterobacteriales	Enterobacteriaceae	Candidatus Hamiltonella	4.10388e-05	3.4539e-05	3.54319e-05	0.000113274	0.000102665	0.000157623	6.83681e-05	7.52423e-05	3.84562e-05
Bacteria	Proteobacteria	Gammaproteobacteria	Enterobacteriales	Enterobacteriaceae	Candidatus Regiella	2.05679e-05	2.49876e-05	1.0994e-05	0.000117617	9.44902e-05	9.15764e-05	4.01116e-05	5.2773e-05	1.5541e-05
Bacteria	Proteobacteria	Gammaproteobacteria	Enterobacteriales	Enterobacteriaceae	Candidatus Riesia	1.39221e-05	9.27981e-06	9.14178e-06	7.86834e-06	1.35364e-05	1.23131e-05	1.38693e-05	3.9961e-06	6.92625e-06
Bacteria	Proteobacteria	Gammaproteobacteria	Enterobacteriales	Enterobacteriaceae	Citrobacter	0.000273931	0.0020909	0.000192396	0.000629616	0.000578724	0.000466505	0.000358012	0.00259208	0.00123904
Bacteria	Proteobacteria	Gammaproteobacteria	Enterobacteriales	Enterobacteriaceae	Cronobacter	0.000182637	0.000208999	0.000128762	0.000451427	0.000443591	0.000475278	0.00024723	0.000802812	0.000189731
Bacteria	Proteobacteria	Gammaproteobacteria	Enterobacteriales	Enterobacteriaceae	Dickeya	0.000275387	0.000341271	0.00018887	0.000892797	0.000718291	0.00077806	0.000473397	0.0011467	0.000259614
Bacteria	Proteobacteria	Gammaproteobacteria	Enterobacteriales	Enterobacteriaceae	Edwardsiella	0.000197141	0.000194785	0.000116871	0.000652738	0.000565452	0.000532664	0.000271861	0.00079177	0.000149483
Bacteria	Proteobacteria	Gammaproteobacteria	Enterobacteriales	Enterobacteriaceae	Enterobacter	0.000331269	0.000597575	0.000259734	0.000972111	0.000910217	0.000853633	0.000481511	0.00347219	0.000459786
Bacteria	Proteobacteria	Gammaproteobacteria	Enterobacteriales	Enterobacteriaceae	Erwinia	0.000152998	0.000167308	0.000104443	0.000706777	0.000562573	0.00053481	0.000284867	0.000637062	0.000129428
Bacteria	Proteobacteria	Gammaproteobacteria	Enterobacteriales	Enterobacteriaceae	Escherichia	0.000919637	0.00161179	0.000666274	0.00324602	0.00238655	0.00174048	0.00110097	0.00696537	0.00118873
Bacteria	Proteobacteria	Gammaproteobacteria	Enterobacteriales	Enterobacteriaceae	Hafnia	0	0	0	8.90756e-07	9.26699e-07	0	0	4.29405e-06	0
Bacteria	Proteobacteria	Gammaproteobacteria	Enterobacteriales	Enterobacteriaceae	Klebsiella	0.000297022	0.000465801	0.000238045	0.00110621	0.000853358	0.000678539	0.000461024	0.00443279	0.000344831
Bacteria	Proteobacteria	Gammaproteobacteria	Enterobacteriales	Enterobacteriaceae	Pantoea	0.000222851	0.000267621	0.00016993	0.000732424	0.000756187	0.000715026	0.000446637	0.000826193	0.000215058
Bacteria	Proteobacteria	Gammaproteobacteria	Enterobacteriales	Enterobacteriaceae	Pectobacterium	0.000388267	0.000434703	0.000276106	0.00144863	0.00128762	0.00108001	0.000581013	0.0014622	0.000341557
Bacteria	Proteobacteria	Gammaproteobacteria	Enterobacteriales	Enterobacteriaceae	Photorhabdus	0.000305559	0.000375402	0.000219403	0.00142372	0.00100395	0.000937152	0.000437487	0.000971244	0.000262784
Bacteria	Proteobacteria	Gammaproteobacteria	Enterobacteriales	Enterobacteriaceae	Proteus	0.000213343	0.000242497	0.000161684	0.00109641	0.000882284	0.000510598	0.000258797	0.000641461	0.000200965
Bacteria	Proteobacteria	Gammaproteobacteria	Enterobacteriales	Enterobacteriaceae	Providencia	0.000209899	0.000211534	0.000156366	0.00105621	0.000964992	0.000497306	0.000243777	0.00063261	0.000162612
Bacteria	Proteobacteria	Gammaproteobacteria	Enterobacteriales	Enterobacteriaceae	Rahnella	0	0	0	0	4.30253e-07	0	0	1.75267e-08	0
Bacteria	Proteobacteria	Gammaproteobacteria	Enterobacteriales	Enterobacteriaceae	Salmonella	0.000442307	0.00102141	0.000301021	0.00127037	0.00102069	0.00104089	0.000589013	0.00285612	0.000766815
Bacteria	Proteobacteria	Gammaproteobacteria	Enterobacteriales	Enterobacteriaceae	Serratia	0.000309052	0.000366802	0.00021516	0.00120274	0.00112283	0.000874155	0.00056559	0.00133966	0.00030541
Bacteria	Proteobacteria	Gammaproteobacteria	Enterobacteriales	Enterobacteriaceae	Shigella	0.000146692	0.000243357	9.81696e-05	0.000327278	0.000287839	0.000299845	0.000192271	0.000850432	0.000194659
Bacteria	Proteobacteria	Gammaproteobacteria	Enterobacteriales	Enterobacteriaceae	Sodalis	0.000100511	8.76829e-05	5.26997e-05	0.000298329	0.000270993	0.00030538	0.00015659	0.000273733	6.97794e-05
Bacteria	Proteobacteria	Gammaproteobacteria	Enterobacteriales	Enterobacteriaceae	Wigglesworthia	2.97846e-05	3.44485e-05	2.16296e-05	3.02857e-05	3.14085e-05	3.70146e-05	3.86728e-05	1.6037e-05	2.38801e-05
Bacteria	Proteobacteria	Gammaproteobacteria	Enterobacteriales	Enterobacteriaceae	Xenorhabdus	0.00011453	0.000148432	7.36122e-05	0.0010502	0.00080603	0.000423239	0.00016436	0.00043936	9.0696e-05
Bacteria	Proteobacteria	Gammaproteobacteria	Enterobacteriales	Enterobacteriaceae	Yersinia	0.000686987	0.00083636	0.000485112	0.00252934	0.00212198	0.0021159	0.00113843	0.00314593	0.00068911
Bacteria	Proteobacteria	Gammaproteobacteria	Legionellales	Coxiellaceae	Coxiella	0.000302406	0.000267259	0.000187257	0.000446194	0.00039676	0.00126445	0.000764364	0.000144999	0.000191213
Bacteria	Proteobacteria	Gammaproteobacteria	Legionellales	Coxiellaceae	Rickettsiella	3.99716e-05	3.72098e-05	2.28843e-05	6.87366e-05	6.56633e-05	0.000268704	0.000127125	2.3959e-05	2.56375e-05
Bacteria	Proteobacteria	Gammaproteobacteria	Legionellales	Legionellaceae	Fluoribacter	4.85092e-08	4.07406e-07	1.195e-07	1.03921e-06	2.97868e-07	5.27167e-06	1.38117e-06	1.98052e-06	3.79049e-07
Bacteria	Proteobacteria	Gammaproteobacteria	Legionellales	Legionellaceae	Legionella	0.000630328	0.00065357	0.000420582	0.00133027	0.00111048	0.00404371	0.00167185	0.000624477	0.000445451
Bacteria	Proteobacteria	Gammaproteobacteria	Methylococcales	Methylococcaceae	Methylobacter	0.000961985	0.000887331	0.000103487	0.00129972	0.00122261	0.112608	0.00459407	0.000740767	0.00162433
Bacteria	Proteobacteria	Gammaproteobacteria	Methylococcales	Methylococcaceae	Methylococcus	0.000769355	0.000673307	0.000298572	0.00108557	0.000916142	0.0249796	0.00256651	0.00086561	0.0006143
Bacteria	Proteobacteria	Gammaproteobacteria	Oceanospirillales	Alcanivoracaceae	Alcanivorax	0.000295518	0.000368839	0.00017692	0.00439881	0.00384425	0.00263071	0.000734208	0.00054098	0.000253377
Bacteria	Proteobacteria	Gammaproteobacteria	Oceanospirillales	Alcanivoracaceae	Kangiella	0.000224112	0.000209181	0.000121412	0.000986029	0.000854748	0.00143137	0.000393059	0.000260062	0.000158718
Bacteria	Proteobacteria	Gammaproteobacteria	Oceanospirillales	Hahellaceae	Hahella	0.000495909	0.000549682	0.000279511	0.00515632	0.00420013	0.00366305	0.00119063	0.00082451	0.000367333
Bacteria	Proteobacteria	Gammaproteobacteria	Oceanospirillales	Halomonadaceae	Chromohalobacter	0.000317687	0.000374406	0.000196578	0.0145331	0.0111518	0.00148499	0.000626189	0.000406866	0.000267815
Bacteria	Proteobacteria	Gammaproteobacteria	Oceanospirillales	Halomonadaceae	Halomonas	0.000124426	0.000177131	7.54047e-05	0.0108299	0.0084287	0.000693563	0.000276004	0.000174829	0.000119056
Bacteria	Proteobacteria	Gammaproteobacteria	Oceanospirillales	Oceanospirillaceae	Bermanella	7.71781e-05	0.000112399	4.09289e-05	0.00259266	0.00209977	0.000757877	0.000160907	0.000114117	6.83666e-05
Bacteria	Proteobacteria	Gammaproteobacteria	Oceanospirillales	Oceanospirillaceae	Marinomonas	0.000460255	0.000587299	0.000264395	0.00687043	0.00551244	0.00283985	0.000845623	0.000800551	0.000404893
Bacteria	Proteobacteria	Gammaproteobacteria	Oceanospirillales	Oceanospirillaceae	Neptuniibacter	0.00011322	0.0001516	7.37915e-05	0.00516701	0.00395648	0.00116557	0.000240151	0.000177616	0.000100172
Bacteria	Proteobacteria	Gammaproteobacteria	Pasteurellales	Pasteurellaceae	Actinobacillus	0.000711775	0.000701961	0.000628692	0.00123288	0.00119587	0.00111695	0.000483583	0.00108275	0.000605272
Bacteria	Proteobacteria	Gammaproteobacteria	Pasteurellales	Pasteurellaceae	Aggregatibacter	0.000167551	0.000148568	0.000105698	0.00035775	0.000393748	0.000364121	0.000137542	0.000352533	0.000124983
Bacteria	Proteobacteria	Gammaproteobacteria	Pasteurellales	Pasteurellaceae	Avibacterium	0	0	0	0	3.30964e-08	3.76548e-07	5.75489e-08	1.75267e-08	0
Bacteria	Proteobacteria	Gammaproteobacteria	Pasteurellales	Pasteurellaceae	Basfia	0.000211743	0.000191707	0.000198371	0.00044367	0.000416187	0.000350716	0.000149454	0.000340632	0.000178532
Bacteria	Proteobacteria	Gammaproteobacteria	Pasteurellales	Pasteurellaceae	Bibersteinia	4.85092e-08	0	0	3.71148e-07	4.79898e-06	7.53095e-08	5.75489e-08	1.27945e-06	0
Bacteria	Proteobacteria	Gammaproteobacteria	Pasteurellales	Pasteurellaceae	Haemophilus	0.00073603	0.000682677	0.000624629	0.00171196	0.0015325	0.00154192	0.000608522	0.00141343	0.000514162
Bacteria	Proteobacteria	Gammaproteobacteria	Pasteurellales	Pasteurellaceae	Histophilus	0.000282808	0.000194469	0.00021761	0.000521389	0.000470863	0.000439695	0.000181912	0.000337092	0.000178256
Bacteria	Proteobacteria	Gammaproteobacteria	Pasteurellales	Pasteurellaceae	Mannheimia	0.000106672	0.000109457	9.56003e-05	0.000267858	0.000244516	0.000214331	9.03517e-05	0.000189674	9.37973e-05
Bacteria	Proteobacteria	Gammaproteobacteria	Pasteurellales	Pasteurellaceae	Pasteurella	0.000225665	0.000226654	0.000156486	0.00065285	0.00058723	0.00057047	0.000235087	0.000529237	0.000189283
Bacteria	Proteobacteria	Gammaproteobacteria	Pseudomonadales	Moraxellaceae	Acinetobacter	0.000865889	0.00157286	0.000729849	0.0415114	0.0148562	0.00367714	0.00161217	0.0963894	0.000726119
Bacteria	Proteobacteria	Gammaproteobacteria	Pseudomonadales	Moraxellaceae	Enhydrobacter	6.69912e-05	6.99834e-05	3.80609e-05	0.000461263	0.00043396	0.000311367	9.36896e-05	0.00366286	4.62439e-05
Bacteria	Proteobacteria	Gammaproteobacteria	Pseudomonadales	Moraxellaceae	Moraxella	6.42746e-05	7.66377e-05	4.71429e-05	0.000349436	0.000335895	0.000202131	7.74032e-05	0.00100745	5.52033e-05
Bacteria	Proteobacteria	Gammaproteobacteria	Pseudomonadales	Moraxellaceae	Psychrobacter	0.000491592	0.000508851	0.000315362	0.00521656	0.00561067	0.00159562	0.000614219	0.00397822	0.000388525
Bacteria	Proteobacteria	Gammaproteobacteria	Pseudomonadales	Pseudomonadaceae	Azotobacter	0.000191223	0.00129075	0.000104145	0.00459537	0.00506286	0.00173735	0.00066256	0.00108191	0.00101182
Bacteria	Proteobacteria	Gammaproteobacteria	Pseudomonadales	Pseudomonadaceae	Cellvibrio	0.000660258	0.000593953	0.000375888	0.00291522	0.0027151	0.00205787	0.00081892	0.000687206	0.000360992
Bacteria	Proteobacteria	Gammaproteobacteria	Pseudomonadales	Pseudomonadaceae	Pseudomonas	0.00259534	0.0129117	0.00172463	0.0668168	0.075063	0.0201131	0.00892859	0.0181095	0.00881626
Bacteria	Proteobacteria	Gammaproteobacteria	Thiotrichales	Francisellaceae	Francisella	0.000698144	0.000673986	0.000512716	0.000986994	0.000933021	0.00113213	0.000528586	0.000744991	0.000495244
Bacteria	Proteobacteria	Gammaproteobacteria	Thiotrichales	Piscirickettsiaceae	Methylophaga	0.000104828	0.000112399	5.12059e-05	0.00084169	0.000937059	0.00300447	0.000331021	0.000134009	0.000102205
Bacteria	Proteobacteria	Gammaproteobacteria	Thiotrichales	Piscirickettsiaceae	Thiomicrospira	0.00028732	0.000273822	0.000170945	0.00145869	0.000999379	0.00236159	0.000516098	0.0003865	0.000217436
Bacteria	Proteobacteria	Gammaproteobacteria	Thiotrichales	Thiotrichaceae	Beggiatoa	0.000230952	0.000215065	0.000119441	0.000421513	0.000294856	0.00250427	0.000832617	0.000160948	0.000123432
Bacteria	Proteobacteria	Gammaproteobacteria	Thiotrichales	unclassified (derived from Thiotrichales)	unclassified (derived from Thiotrichales)	2.81353e-06	6.42797e-06	5.97502e-07	7.79411e-07	4.96446e-07	1.92039e-06	1.95666e-06	5.25802e-07	4.99655e-06
Bacteria	Proteobacteria	Gammaproteobacteria	unclassified (derived from Gammaproteobacteria)	unclassified (derived from Gammaproteobacteria)	Candidatus Carsonella	2.6195e-06	7.69545e-07	1.73276e-06	1.44748e-06	1.09218e-06	1.31792e-06	5.81244e-06	4.55695e-07	1.3439e-06
Bacteria	Proteobacteria	Gammaproteobacteria	unclassified (derived from Gammaproteobacteria)	unclassified (derived from Gammaproteobacteria)	Congregibacter	0.000181279	0.000161831	9.82891e-05	0.00126302	0.00104492	0.00106725	0.000569158	0.000266301	0.00011306
Bacteria	Proteobacteria	Gammaproteobacteria	unclassified (derived from Gammaproteobacteria)	unclassified (derived from Gammaproteobacteria)	Endoriftia	9.5078e-05	6.88517e-05	3.42966e-05	0.000278806	0.000201127	0.00140761	0.000275774	7.08431e-05	4.80703e-05
Bacteria	Proteobacteria	Gammaproteobacteria	unclassified (derived from Gammaproteobacteria)	unclassified (derived from Gammaproteobacteria)	Reinekea	0.0002229	0.000246345	0.000124519	0.00209788	0.0017644	0.000935382	0.000339423	0.000258537	0.000169056
Bacteria	Proteobacteria	Gammaproteobacteria	unclassified (derived from Gammaproteobacteria)	unclassified (derived from Gammaproteobacteria)	unclassified (derived from Gammaproteobacteria)	0.000854101	0.000941923	0.000461929	0.00767056	0.00632466	0.00716325	0.00253094	0.00126962	0.000601412
Bacteria	Proteobacteria	Gammaproteobacteria	Vibrionales	unclassified (derived from Vibrionales)	unclassified (derived from Vibrionales)	3.10459e-05	5.13785e-05	1.85226e-05	0.000179302	0.00013831	8.30287e-05	3.19396e-05	9.89559e-05	2.42247e-05
Bacteria	Proteobacteria	Gammaproteobacteria	Vibrionales	Vibrionaceae	Aliivibrio	0.000349606	0.000338736	0.000227887	0.00138401	0.00138578	0.00109797	0.000375219	0.000971892	0.00029969
Bacteria	Proteobacteria	Gammaproteobacteria	Vibrionales	Vibrionaceae	Listonella	2.42546e-07	7.24278e-07	7.17002e-07	1.56253e-05	1.02599e-05	1.24261e-06	8.05684e-07	9.9026e-06	6.5472e-07
Bacteria	Proteobacteria	Gammaproteobacteria	Vibrionales	Vibrionaceae	Photobacterium	0.000725503	0.000639492	0.00042333	0.00280506	0.00267465	0.00213868	0.000751473	0.00224503	0.000525947
Bacteria	Proteobacteria	Gammaproteobacteria	Vibrionales	Vibrionaceae	unclassified (derived from Vibrionaceae)	6.73307e-05	7.77241e-05	3.55514e-05	0.000382134	0.000357077	0.00029879	0.000125859	0.00038033	5.46175e-05
Bacteria	Proteobacteria	Gammaproteobacteria	Vibrionales	Vibrionaceae	Vibrio	0.00198398	0.00206528	0.00127453	0.00946224	0.00831263	0.00572785	0.00235277	0.00660889	0.00159252
Bacteria	Proteobacteria	Gammaproteobacteria	Xanthomonadales	Xanthomonadaceae	Stenotrophomonas	0.000311574	0.000429225	0.000192396	0.000983988	0.000847764	0.00389881	0.000799124	0.00203047	0.000566884
Bacteria	Proteobacteria	Gammaproteobacteria	Xanthomonadales	Xanthomonadaceae	Xanthomonas	0.00124382	0.00121217	0.000735764	0.00262684	0.00213316	0.0109184	0.00285419	0.00485906	0.00111664
Bacteria	Proteobacteria	Gammaproteobacteria	Xanthomonadales	Xanthomonadaceae	Xylella	0.000316813	0.000299444	0.00019855	0.00051842	0.000423435	0.00244639	0.000637987	0.00086696	0.000254893
Bacteria	Proteobacteria	unclassified (derived from Proteobacteria)	unclassified (derived from Proteobacteria)	unclassified (derived from Proteobacteria)	Magnetococcus	0.00062441	0.000586937	0.000342787	0.000916847	0.000684732	0.00173547	0.00138814	0.000485824	0.000401585
Bacteria	Proteobacteria	unclassified (derived from Proteobacteria)	unclassified (derived from Proteobacteria)	unclassified (derived from Proteobacteria)	unclassified (derived from Proteobacteria)	2.668e-06	2.26337e-06	1.0755e-06	1.0021e-06	4.6335e-07	9.75258e-06	4.54636e-06	2.02258e-05	1.61957e-06
Bacteria	Proteobacteria	Zetaproteobacteria	Mariprofundales	Mariprofundaceae	Mariprofundus	0.000274513	0.000198814	0.000126969	0.000322899	0.00028817	0.00106043	0.0005649	0.000144683	0.000127877
Bacteria	Spirochaetes	Spirochaetes (class)	Spirochaetales	Brachyspiraceae	Brachyspira	0.00172533	0.00184465	0.00128122	0.00117235	0.00132594	0.000261437	0.000839235	0.000478743	0.00161382
Bacteria	Spirochaetes	Spirochaetes (class)	Spirochaetales	Leptospiraceae	Leptospira	0.00129985	0.00117306	0.000745862	0.000815301	0.000649021	0.00189328	0.00213587	0.000602744	0.000770399
Bacteria	Spirochaetes	Spirochaetes (class)	Spirochaetales	Spirochaetaceae	Borrelia	0.00107986	0.00099475	0.00065295	0.000424556	0.000489959	0.000122754	0.000525249	0.000120006	0.000614266
Bacteria	Spirochaetes	Spirochaetes (class)	Spirochaetales	Spirochaetaceae	Spirochaeta	0.00634092	0.00644648	0.00309416	0.0021027	0.00186611	0.000356101	0.00289172	0.000543066	0.00426847
Bacteria	Spirochaetes	Spirochaetes (class)	Spirochaetales	Spirochaetaceae	Treponema	0.00754167	0.0111825	0.0032816	0.00436504	0.00410597	0.000333621	0.00158271	0.000843579	0.0057337
Bacteria	Synergistetes	Synergistia	Synergistales	Synergistaceae	Aminobacterium	0.00136922	0.00319348	0.000725726	0.000403549	0.000263911	8.86769e-05	0.000865305	0.000219838	0.00311847
Bacteria	Synergistetes	Synergistia	Synergistales	Synergistaceae	Aminomonas	0.000753493	0.00184075	0.000307714	0.000220648	7.34078e-05	6.55193e-05	0.000388397	0.000200243	0.00330458
Bacteria	Synergistetes	Synergistia	Synergistales	Synergistaceae	Anaerobaculum	0.000817379	0.00112892	0.000477225	0.000214264	0.000131955	8.71331e-05	0.00112669	0.000122302	0.00126471
Bacteria	Synergistetes	Synergistia	Synergistales	Synergistaceae	Dethiosulfovibrio	0.00139706	0.00278793	0.000755242	0.000488579	0.000329673	0.000135708	0.000773572	0.000255575	0.00264076
Bacteria	Synergistetes	Synergistia	Synergistales	Synergistaceae	Jonquetella	0.000324866	0.000674801	0.000183851	0.000117468	0.000106405	3.40399e-05	0.00017328	5.96084e-05	0.000614541
Bacteria	Synergistetes	Synergistia	Synergistales	Synergistaceae	Pyramidobacter	0.00100438	0.0033152	0.000583162	0.000416168	0.000444948	4.16462e-05	0.000292348	0.000121741	0.00241899
Bacteria	Synergistetes	Synergistia	Synergistales	Synergistaceae	Thermanaerovibrio	0.00153629	0.00321181	0.000829333	0.000486241	0.000292705	0.000115186	0.00075907	0.000308278	0.00455341
Bacteria	Tenericutes	Mollicutes	Acholeplasmatales	Acholeplasmataceae	Acholeplasma	0.000910663	0.00064334	0.000730924	0.00516724	0.0241557	5.36204e-05	0.000149109	0.000127034	0.000670951
Bacteria	Tenericutes	Mollicutes	Acholeplasmatales	Acholeplasmataceae	Candidatus Phytoplasma	0.000248949	0.000178172	0.000211695	0.00100715	0.0043024	3.3814e-05	8.77045e-05	3.53514e-05	0.000172054
Bacteria	Tenericutes	Mollicutes	Entomoplasmatales	Entomoplasmataceae	Mesoplasma	0.000143248	0.000102621	0.000116274	0.000131498	0.000253452	1.76977e-05	4.3622e-05	2.42745e-05	0.000111268
Bacteria	Tenericutes	Mollicutes	Entomoplasmatales	Spiroplasmataceae	Spiroplasma	4.36583e-07	9.05347e-08	6.57252e-07	1.85574e-06	1.29076e-06	3.01238e-07	5.1794e-07	1.22687e-07	2.06754e-07
Bacteria	Tenericutes	Mollicutes	Mycoplasmatales	Mycoplasmataceae	Mycoplasma	0.00115592	0.000957677	0.00100709	0.000982244	0.00169467	0.000161125	0.000450723	0.000235682	0.000853239
Bacteria	Tenericutes	Mollicutes	Mycoplasmatales	Mycoplasmataceae	Ureaplasma	0.000118702	0.000108959	9.53613e-05	0.000161487	0.000189576	2.23293e-05	4.74778e-05	3.03914e-05	0.00010031
Bacteria	Thermotogae	Thermotogae (class)	Thermotogales	Thermotogaceae	Fervidobacterium	0.00159129	0.00140944	0.0011726	0.000445007	0.00051134	0.000144293	0.000905992	0.000188342	0.000896795
Bacteria	Thermotogae	Thermotogae (class)	Thermotogales	Thermotogaceae	Kosmotoga	0.00454817	0.00317822	0.00321402	0.000263923	0.000235812	8.89782e-05	0.000758149	0.00011834	0.00201585
Bacteria	Thermotogae	Thermotogae (class)	Thermotogales	Thermotogaceae	Petrotoga	0.00146051	0.00213273	0.00110347	0.000457589	0.000361082	0.000120495	0.000784449	0.000151115	0.000855547
Bacteria	Thermotogae	Thermotogae (class)	Thermotogales	Thermotogaceae	Thermosipho	0.00234421	0.00212395	0.00189169	0.00062082	0.000654151	0.000195278	0.00135936	0.000254856	0.00127863
Bacteria	Thermotogae	Thermotogae (class)	Thermotogales	Thermotogaceae	Thermotoga	0.00476244	0.00407298	0.00345517	0.00100358	0.00104323	0.000427532	0.00386792	0.000467228	0.00251127
Bacteria	Thermotogae	Thermotogae (class)	Thermotogales	unclassified (derived from Thermotogales)	unclassified (derived from Thermotogales)	0.0118981	0.00805759	0.00741309	0.00023245	0.000189874	5.91933e-05	0.000599371	0.000102268	0.00547629
Bacteria	unclassified (derived from Bacteria)	unclassified (derived from Bacteria)	unclassified (derived from Bacteria)	unclassified (derived from Bacteria)	Candidatus Cloacamonas	0.0259246	0.0266026	0.035412	0.00177327	0.000192687	0.000165568	0.000746697	0.000630962	0.0311805
Bacteria	unclassified (derived from Bacteria)	unclassified (derived from Bacteria)	unclassified (derived from Bacteria)	unclassified (derived from Bacteria)	Thermobaculum	0.00100598	0.000616632	0.000743412	0.000244846	0.000248124	0.000318898	0.00300204	0.000136831	0.00034235
Bacteria	unclassified (derived from Bacteria)	unclassified (derived from Bacteria)	unclassified (derived from Bacteria)	unclassified (derived from Bacteria)	unclassified (derived from Bacteria)	0.000238277	0.000212168	0.00035629	0.000377346	0.000256199	0.000652143	0.000314965	0.000634012	8.11853e-05
Bacteria	Verrucomicrobia	Opitutae	Puniceicoccales	Puniceicoccaceae	Coraliomargarita	0.000854829	0.00336151	0.000324683	0.000285858	0.00028496	0.000628797	0.000822719	0.00025214	0.000470296
Bacteria	Verrucomicrobia	Opitutae	unclassified (derived from Opitutae)	Opitutaceae	Opitutus	0.00258893	0.00501526	0.00112617	0.000470245	0.00045683	0.00212621	0.00578372	0.00146942	0.00117626
Bacteria	Verrucomicrobia	Opitutae	unclassified (derived from Opitutae)	Opitutaceae	unclassified (derived from Opitutaceae)	0.000816943	0.00137907	0.000289191	0.000194556	0.000209831	0.000680195	0.00131798	0.000502404	0.000418952
Bacteria	Verrucomicrobia	Spartobacteria	unclassified (derived from Spartobacteria)	unclassified (derived from Spartobacteria)	Chthoniobacter	0.00112764	0.000952833	0.000389392	0.000221687	0.000183222	0.0045017	0.0037039	0.000283828	0.00060255
Bacteria	Verrucomicrobia	unclassified (derived from Verrucomicrobia)	Methylacidiphilales	Methylacidiphilaceae	Methylacidiphilum	0.000576337	0.000578924	0.00026069	0.00011758	0.000106802	0.000610346	0.00101165	0.000100761	0.000334597
Bacteria	Verrucomicrobia	Verrucomicrobiae	Verrucomicrobiales	unclassified (derived from Verrucomicrobiales)	unclassified (derived from Verrucomicrobiales)	0.00114714	0.00270921	0.00045936	0.000260286	0.000253552	0.00064416	0.00114465	0.00030025	0.000453618
Bacteria	Verrucomicrobia	Verrucomicrobiae	Verrucomicrobiales	Verrucomicrobia subdivision 3	unclassified (derived from Verrucomicrobia subdivision 3)	0.00207692	0.00151528	0.000613336	0.000297364	0.000201226	0.00472575	0.00738876	0.000442725	0.00157584
Bacteria	Verrucomicrobia	Verrucomicrobiae	Verrucomicrobiales	Verrucomicrobiaceae	Akkermansia	0.0010283	0.00108959	0.000698181	0.000460818	0.000643824	0.000520238	0.000697435	0.000620289	0.000851447
Bacteria	Verrucomicrobia	Verrucomicrobiae	Verrucomicrobiales	Verrucomicrobiaceae	Verrucomicrobium	0.000682718	0.000783623	0.000231771	0.000178448	0.000139336	0.00207448	0.00165637	0.000197702	0.000358718
Eukaryota	Annelida	Polychaeta	Capitellida	Maldanidae	Clymenella	0	0	0	0	0	1.12964e-07	0	0	0
Eukaryota	Annelida	Polychaeta	Phyllodocida	Nephtyidae	Nephtys	0	0	0	0	3.30964e-08	3.76548e-07	0	0	0
Eukaryota	Annelida	Polychaeta	Phyllodocida	Nereididae	Platynereis	0	0	0	0	3.30964e-08	1.50619e-07	0	1.75267e-08	0
Eukaryota	Annelida	Polychaeta	Terebellida	Terebellidae	Pista	0	0	0	0	0	1.88274e-07	0	0	3.4459e-08
Eukaryota	Annelida	Polychaeta	Terebellida	Trichobranchidae	Terebellides	0	4.52674e-08	0	0	0	2.25929e-07	1.15098e-07	0	3.4459e-08
Eukaryota	Annelida	Polychaeta	unclassified (derived from Polychaeta)	Orbiniidae	Orbinia	0	0	0	3.71148e-08	0	1.12964e-07	0	0	0
Eukaryota	Annelida	unclassified (derived from Annelida)	Haplotaxida	Lumbricidae	Lumbricus	0	0	0	0	0	8.66059e-07	1.15098e-07	0	3.4459e-08
Eukaryota	Annelida	unclassified (derived from Annelida)	Haplotaxida	Megascolecidae	Perionyx	0	0	0	0	0	4.51857e-07	0	0	0
Eukaryota	Apicomplexa	Aconoidasida	Haemosporida	unclassified (derived from Haemosporida)	Plasmodium	9.95408e-05	9.28434e-05	9.46443e-05	0.000117691	0.000124807	0.000219113	0.000133111	2.97429e-05	5.60303e-05
Eukaryota	Apicomplexa	Aconoidasida	unclassified (derived from Aconoidasida)	Babesiidae	Babesia	1.16907e-05	9.32508e-06	1.14123e-05	5.64145e-06	6.81786e-06	1.20495e-05	1.75524e-05	3.36513e-06	6.51275e-06
Eukaryota	Apicomplexa	Aconoidasida	unclassified (derived from Aconoidasida)	Theileriidae	Theileria	1.8288e-05	1.37613e-05	1.89408e-05	6.97759e-06	7.84385e-06	1.09952e-05	2.56668e-05	3.06718e-06	6.75396e-06
Eukaryota	Apicomplexa	Coccidia	Eucoccidiorida	Cryptosporidiidae	Cryptosporidium	5.47669e-05	4.2325e-05	2.98153e-05	3.52591e-05	3.17064e-05	3.73912e-05	6.86558e-05	1.1445e-05	2.93246e-05
Eukaryota	Apicomplexa	Coccidia	Eucoccidiorida	Eimeriidae	Eimeria	4.85092e-08	1.35802e-07	1.195e-07	3.71148e-08	6.61928e-08	4.89512e-07	3.45293e-07	3.50535e-08	1.72295e-07
Eukaryota	Apicomplexa	Coccidia	Eucoccidiorida	Sarcocystidae	Toxoplasma	3.1531e-05	2.74773e-05	1.98968e-05	1.4883e-05	1.5456e-05	3.08769e-05	5.11609e-05	9.04379e-06	1.55755e-05
Eukaryota	Arthropoda	Arachnida	Amblypygi	Phrynichidae	Damon	0	0	0	0	0	3.76548e-08	0	0	0
Eukaryota	Arthropoda	Arachnida	Amblypygi	Phrynidae	Phrynus	0	0	0	0	0	0	5.75489e-08	0	0
Eukaryota	Arthropoda	Arachnida	Araneae	Heptathelidae	Heptathela	0	0	0	3.71148e-08	3.30964e-08	3.76548e-08	0	0	0
Eukaryota	Arthropoda	Arachnida	Araneae	Nemesiidae	Calisoga	0	0	0	0	0	7.53095e-08	0	0	0
Eukaryota	Arthropoda	Arachnida	Araneae	Nephilidae	Nephila	0	0	0	0	3.30964e-08	0	0	0	0
Eukaryota	Arthropoda	Arachnida	Araneae	Salticidae	Habronattus	0	0	0	0	0	3.76548e-08	0	0	0
Eukaryota	Arthropoda	Arachnida	Araneae	Theraphosidae	Ornithoctonus	0	0	0	0	3.30964e-08	3.76548e-08	1.15098e-07	0	3.4459e-08
Eukaryota	Arthropoda	Arachnida	Astigmata	Pyroglyphidae	Dermatophagoides	0	0	0	2.22689e-07	9.92892e-08	3.76548e-08	0	8.76337e-08	0
Eukaryota	Arthropoda	Arachnida	Ixodida	Argasidae	Carios	0	0	0	0	0	3.76548e-08	0	0	0
Eukaryota	Arthropoda	Arachnida	Ixodida	Argasidae	Ornithodoros	0	0	0	0	6.61928e-08	2.25929e-07	1.72647e-07	0	0
Eukaryota	Arthropoda	Arachnida	Ixodida	Ixodidae	Haemaphysalis	0	0	0	0	0	7.53095e-08	0	0	3.4459e-08
Eukaryota	Arthropoda	Arachnida	Ixodida	Ixodidae	Ixodes	3.74491e-05	4.30945e-05	1.97773e-05	4.97339e-05	2.57159e-05	9.37603e-05	7.5389e-05	1.73865e-05	3.56306e-05
Eukaryota	Arthropoda	Arachnida	Ixodida	Ixodidae	Rhipicephalus	0	0	0	0	0	0	5.75489e-08	1.75267e-08	0
Eukaryota	Arthropoda	Arachnida	Mesostigmata	Ologamasidae	Stylochyrus	0	4.52674e-08	0	0	3.30964e-08	7.53095e-08	0	0	0
Eukaryota	Arthropoda	Arachnida	Mesostigmata	Phytoseiidae	Metaseiulus	0	0	0	0	0	3.76548e-08	5.75489e-08	0	0
Eukaryota	Arthropoda	Arachnida	Mesostigmata	Varroidae	Varroa	0	0	0	0	0	1.12964e-07	0	0	0
Eukaryota	Arthropoda	Arachnida	Opiliones	Phalangiidae	Opilio	0	0	0	0	0	3.76548e-08	0	0	3.4459e-08
Eukaryota	Arthropoda	Arachnida	Opiliones	Phalangiidae	Phalangium	0	0	0	0	0	7.53095e-08	0	0	0
Eukaryota	Arthropoda	Arachnida	Oribatida	Steganacaridae	Steganacarus	0	0	0	3.71148e-08	0	3.76548e-08	0	0	0
Eukaryota	Arthropoda	Arachnida	Ricinulei	unclassified (derived from Ricinulei)	Pseudocellus	4.85092e-08	0	0	0	0	0	0	0	0
Eukaryota	Arthropoda	Arachnida	Scorpiones	Buthidae	Buthus	0	0	0	0	3.30964e-08	7.53095e-08	5.75489e-08	0	0
Eukaryota	Arthropoda	Arachnida	Scorpiones	Buthidae	Centruroides	0	0	0	0	0	1.50619e-07	0	0	0
Eukaryota	Arthropoda	Arachnida	Scorpiones	Buthidae	Mesobuthus	0	0	0	0	0	7.53095e-08	0	0	0
Eukaryota	Arthropoda	Arachnida	Scorpiones	Chactidae	Uroctonus	0	0	0	0	0	7.53095e-08	0	0	0
Eukaryota	Arthropoda	Arachnida	Solifugae	Eremobatidae	Eremobates	0	0	0	0	0	3.76548e-08	0	0	0
Eukaryota	Arthropoda	Arachnida	unclassified (derived from Arachnida)	Trombiculidae	Leptotrombidium	0	0	0	0	0	1.12964e-07	1.15098e-07	0	0
Eukaryota	Arthropoda	Arachnida	Uropygi	Thelyphonidae	Mastigoproctus	0	0	0	0	0	1.12964e-07	0	0	0
Eukaryota	Arthropoda	Branchiopoda	Anostraca	Artemiidae	Artemia	0	0	0	0	0	3.76548e-08	0	0	0
Eukaryota	Arthropoda	Branchiopoda	Diplostraca	Daphniidae	Daphnia	0	0	0	3.71148e-08	0	1.12964e-07	0	1.75267e-08	0
Eukaryota	Arthropoda	Branchiopoda	Notostraca	Triopsidae	Triops	0	0	0	0	0	1.88274e-07	0	1.75267e-08	3.4459e-08
Eukaryota	Arthropoda	Chilopoda	Lithobiomorpha	Lithobiidae	Lithobius	4.85092e-08	0	0	0	0	0	0	0	0
Eukaryota	Arthropoda	Diplopoda	Julida	Nemasomatidae	Antrokoreana	0	0	0	0	0	1.50619e-07	0	1.75267e-08	3.4459e-08
Eukaryota	Arthropoda	Diplopoda	Spirobolida	Spirobolidae	Narceus	0	0	0	0	0	1.50619e-07	0	3.50535e-08	0
Eukaryota	Arthropoda	Diplopoda	Spirostreptida	Harpagophoridae	Thyropygus	0	0	0	0	0	2.25929e-07	0	0	0
Eukaryota	Arthropoda	Diplura	unclassified (derived from Diplura)	Campodeidae	Campodea	0	0	0	0	0	3.76548e-08	0	1.75267e-08	0
Eukaryota	Arthropoda	Diplura	unclassified (derived from Diplura)	Japygidae	Japyx	0	0	0	0	3.30964e-08	7.53095e-08	0	1.75267e-08	0
Eukaryota	Arthropoda	Ellipura	Collembola	Entomobryidae	Orchesella	0	0	0	0	3.30964e-08	3.76548e-08	0	0	0
Eukaryota	Arthropoda	Ellipura	Collembola	Hypogastruridae	Gomphiocephalus	0	0	0	0	9.92892e-08	6.02476e-07	0	1.75267e-08	0
Eukaryota	Arthropoda	Ellipura	Collembola	Isotomidae	Cryptopygus	0	0	0	0	6.61928e-08	1.12964e-07	1.72647e-07	0	0
Eukaryota	Arthropoda	Ellipura	Collembola	Neanuridae	Bilobella	0	0	0	0	0	7.53095e-08	0	0	0
Eukaryota	Arthropoda	Ellipura	Collembola	Neanuridae	Friesea	0	0	0	0	3.30964e-08	7.53095e-08	0	0	0
Eukaryota	Arthropoda	Ellipura	Collembola	Onychiuridae	Onychiurus	0	0	0	0	0	3.76548e-08	0	0	0
Eukaryota	Arthropoda	Ellipura	Collembola	Onychiuridae	Tetrodontophora	0	0	0	0	0	1.12964e-07	5.75489e-08	0	0
Eukaryota	Arthropoda	Ellipura	Collembola	Poduridae	Podura	0	0	0	0	3.30964e-08	1.50619e-07	5.75489e-08	0	0
Eukaryota	Arthropoda	Ellipura	Collembola	Sminthuridae	Sminthurus	0	0	0	0	0	1.12964e-07	0	1.75267e-08	0
Eukaryota	Arthropoda	Insecta	Archaeognatha	Machilidae	Pedetontus	0	0	0	0	0	3.76548e-08	0	0	0
Eukaryota	Arthropoda	Insecta	Archaeognatha	Machilidae	Petrobius	0	0	0	0	0	0	5.75489e-08	0	0
Eukaryota	Arthropoda	Insecta	Archaeognatha	Machilidae	Trigoniophthalmus	4.85092e-08	0	0	0	0	0	0	1.75267e-08	0
Eukaryota	Arthropoda	Insecta	Archaeognatha	Meinertellidae	Nesomachilis	0	0	0	0	0	7.53095e-08	5.75489e-08	0	0
Eukaryota	Arthropoda	Insecta	Blattaria	Blattidae	Periplaneta	0	0	0	0	0	3.76548e-08	0	1.75267e-08	0
Eukaryota	Arthropoda	Insecta	Blattaria	Polyphagidae	Eupolyphaga	0	0	0	0	0	0	5.75489e-08	1.75267e-08	0
Eukaryota	Arthropoda	Insecta	Coleoptera	Aspidytidae	Aspidytes	0	0	0	0	0	0	5.75489e-08	0	0
Eukaryota	Arthropoda	Insecta	Coleoptera	Buprestidae	Acmaeodera	0	0	0	0	0	0	0	0	1.72295e-07
Eukaryota	Arthropoda	Insecta	Coleoptera	Buprestidae	Chrysochroa	0	0	0	0	0	7.53095e-08	0	1.75267e-08	0
Eukaryota	Arthropoda	Insecta	Coleoptera	Cantharidae	Chauliognathus	0	0	0	0	0	0	0	1.75267e-08	0
Eukaryota	Arthropoda	Insecta	Coleoptera	Chrysomelidae	Crioceris	0	0	0	3.71148e-08	0	3.76548e-08	1.15098e-07	1.75267e-08	0
Eukaryota	Arthropoda	Insecta	Coleoptera	Elateridae	Pyrophorus	0	0	0	0	0	0	0	0	3.4459e-08
Eukaryota	Arthropoda	Insecta	Coleoptera	Gyrinidae	Macrogyrus	0	0	0	0	0	3.76548e-08	0	0	0
Eukaryota	Arthropoda	Insecta	Coleoptera	Hydroscaphidae	Hydroscapha	0	0	0	0	3.30964e-08	0	0	0	0
Eukaryota	Arthropoda	Insecta	Coleoptera	Lampyridae	Pyrocoelia	0	0	0	0	0	0	0	1.75267e-08	0
Eukaryota	Arthropoda	Insecta	Coleoptera	Lucanidae	Lucanus	0	0	0	0	0	3.76548e-08	0	0	0
Eukaryota	Arthropoda	Insecta	Coleoptera	Melyridae	Chaetosoma	0	0	0	0	0	1.12964e-07	5.75489e-08	0	0
Eukaryota	Arthropoda	Insecta	Coleoptera	Mordellidae	Mordella	0	0	0	0	0	1.12964e-07	0	0	0
Eukaryota	Arthropoda	Insecta	Coleoptera	Ommatidae	Tetraphalerus	0	0	0	0	0	3.76548e-08	0	0	0
Eukaryota	Arthropoda	Insecta	Coleoptera	Phengodidae	Rhagophthalmus	0	0	0	0	0	1.12964e-07	0	0	0
Eukaryota	Arthropoda	Insecta	Coleoptera	Scarabaeidae	Rhopaea	0	0	0	0	0	0	0	1.75267e-08	0
Eukaryota	Arthropoda	Insecta	Coleoptera	Sphaeriusidae	Sphaerius	4.85092e-08	0	0	0	0	0	0	0	0
Eukaryota	Arthropoda	Insecta	Coleoptera	Tenebrionidae	Adelium	0	0	0	0	0	3.76548e-08	0	0	0
Eukaryota	Arthropoda	Insecta	Coleoptera	Tenebrionidae	Tribolium	2.94451e-05	2.34485e-05	1.30255e-05	1.9077e-05	1.96924e-05	7.12051e-05	6.60086e-05	1.90165e-05	1.56788e-05
Eukaryota	Arthropoda	Insecta	Coleoptera	Trachypachidae	Trachypachus	0	0	0	0	0	0	0	1.75267e-08	0
Eukaryota	Arthropoda	Insecta	Diptera	Calliphoridae	Chrysomya	0	0	0	0	9.92892e-08	1.88274e-07	0	3.50535e-08	0
Eukaryota	Arthropoda	Insecta	Diptera	Calliphoridae	Cochliomyia	0	0	0	3.71148e-08	9.92892e-08	3.76548e-08	1.15098e-07	7.01069e-08	0
Eukaryota	Arthropoda	Insecta	Diptera	Cecidomyiidae	Mayetiola	0	0	0	0	0	1.12964e-07	0	0	0
Eukaryota	Arthropoda	Insecta	Diptera	Cecidomyiidae	Rhopalomyia	0	0	0	0	0	0	0	1.75267e-08	0
Eukaryota	Arthropoda	Insecta	Diptera	Ceratopogonidae	Culicoides	0	0	0	3.71148e-08	0	0	5.75489e-08	3.50535e-08	0
Eukaryota	Arthropoda	Insecta	Diptera	Culicidae	Aedes	7.87789e-05	6.36007e-05	4.12276e-05	8.17268e-05	7.74456e-05	0.000135708	0.000109976	0.000133291	5.09648e-05
Eukaryota	Arthropoda	Insecta	Diptera	Culicidae	Anopheles	9.82796e-05	6.94401e-05	5.24009e-05	6.62871e-05	5.25571e-05	0.000141657	0.00012373	0.000133256	4.71399e-05
Eukaryota	Arthropoda	Insecta	Diptera	Culicidae	Culex	2.33329e-05	2.00987e-05	1.96578e-05	1.97451e-05	1.6118e-05	4.40937e-05	4.60391e-05	2.69386e-05	1.53342e-05
Eukaryota	Arthropoda	Insecta	Diptera	Drosophilidae	Drosophila	0.000224646	0.000164139	0.000132466	0.000163491	0.000135662	0.000385095	0.00034984	0.000210373	0.000120262
Eukaryota	Arthropoda	Insecta	Diptera	Muscidae	Haematobia	0	0	0	0	6.61928e-08	0	0	0	0
Eukaryota	Arthropoda	Insecta	Diptera	Nemestrinidae	Trichophthalma	0	0	0	0	3.30964e-08	0	0	1.75267e-08	0
Eukaryota	Arthropoda	Insecta	Diptera	Oestridae	Hypoderma	0	0	0	0	3.30964e-08	0	0	1.75267e-08	0
Eukaryota	Arthropoda	Insecta	Diptera	Syrphidae	Simosyrphus	0	0	0	0	0	0	0	3.50535e-08	0
Eukaryota	Arthropoda	Insecta	Diptera	Tephritidae	Bactrocera	0	0	0	0	6.61928e-08	0	5.75489e-08	5.25802e-08	0
Eukaryota	Arthropoda	Insecta	Diptera	Tephritidae	Ceratitis	0	0	0	0	1.32386e-07	0	0	5.25802e-08	0
Eukaryota	Arthropoda	Insecta	Ephemeroptera	Ephemeridae	Ephemera	0	0	0	0	0	7.53095e-08	0	0	0
Eukaryota	Arthropoda	Insecta	Ephemeroptera	Siphlonuridae	Siphlonurus	0	0	0	0	0	3.76548e-08	0	0	0
Eukaryota	Arthropoda	Insecta	Hemiptera	Aleyrodidae	Aleurodicus	0	0	0	3.71148e-08	0	0	0	0	0
Eukaryota	Arthropoda	Insecta	Hemiptera	Aleyrodidae	Neomaskellia	0	0	0	0	0	3.76548e-08	0	0	0
Eukaryota	Arthropoda	Insecta	Hemiptera	Aleyrodidae	Tetraleurodes	0	0	0	0	0	3.76548e-08	0	0	0
Eukaryota	Arthropoda	Insecta	Hemiptera	Aleyrodidae	Trialeurodes	0	0	0	0	0	3.76548e-08	0	0	0
Eukaryota	Arthropoda	Insecta	Hemiptera	Anthocoridae	Orius	0	0	0	0	0	7.53095e-08	0	0	0
Eukaryota	Arthropoda	Insecta	Hemiptera	Aphididae	Acyrthosiphon	2.14411e-05	1.94197e-05	1.4579e-05	2.07472e-05	2.20422e-05	5.55031e-05	3.45293e-05	1.11119e-05	1.34045e-05
Eukaryota	Arthropoda	Insecta	Hemiptera	Aphrophoridae	Philaenus	0	0	0	0	0	7.53095e-08	0	0	0
Eukaryota	Arthropoda	Insecta	Hemiptera	Aradidae	Neuroctenus	0	0	0	0	3.30964e-08	7.53095e-08	0	0	0
Eukaryota	Arthropoda	Insecta	Hemiptera	Berytidae	Yemmalysus	0	0	0	0	0	7.53095e-08	0	0	0
Eukaryota	Arthropoda	Insecta	Hemiptera	Cicadellidae	Homalodisca	0	0	0	0	0	3.76548e-08	0	0	0
Eukaryota	Arthropoda	Insecta	Hemiptera	Flatidae	Geisha	0	0	0	1.11344e-07	0	0	0	0	0
Eukaryota	Arthropoda	Insecta	Hemiptera	Gelastocoridae	Nerthra	0	0	0	0	0	3.76548e-08	0	0	0
Eukaryota	Arthropoda	Insecta	Hemiptera	Hydrometridae	Hydrometra	0	0	0	3.71148e-08	0	0	0	0	0
Eukaryota	Arthropoda	Insecta	Hemiptera	Largidae	Physopelta	0	0	0	0	0	3.76548e-08	0	0	0
Eukaryota	Arthropoda	Insecta	Hemiptera	Lygaeidae	Geocoris	0	0	0	0	0	1.12964e-07	0	0	0
Eukaryota	Arthropoda	Insecta	Hemiptera	Malcidae	Malcus	0	0	0	0	0	3.76548e-08	0	0	0
Eukaryota	Arthropoda	Insecta	Hemiptera	Naucoridae	Ilyocoris	0	0	0	0	0	0	5.75489e-08	0	0
Eukaryota	Arthropoda	Insecta	Hemiptera	Ochteridae	Ochterus	0	0	0	0	3.30964e-08	1.12964e-07	0	0	0
Eukaryota	Arthropoda	Insecta	Hemiptera	Pentatomidae	Halyomorpha	0	0	0	0	0	3.76548e-08	5.75489e-08	0	0
Eukaryota	Arthropoda	Insecta	Hemiptera	Pentatomidae	Nezara	0	0	0	0	0	0	5.75489e-08	0	0
Eukaryota	Arthropoda	Insecta	Hemiptera	Plataspidae	Coptosoma	0	0	0	0	0	0	0	1.75267e-08	0
Eukaryota	Arthropoda	Insecta	Hemiptera	Psyllidae	Pachypsylla	0	0	0	0	0	1.12964e-07	0	0	0
Eukaryota	Arthropoda	Insecta	Hemiptera	Pyrrhocoridae	Dysdercus	0	0	0	0	0	7.53095e-08	0	0	0
Eukaryota	Arthropoda	Insecta	Hemiptera	Reduviidae	Triatoma	0	0	0	0	0	3.76548e-08	5.75489e-08	0	0
Eukaryota	Arthropoda	Insecta	Hemiptera	Reduviidae	Valentia	0	0	0	0	0	3.76548e-08	0	1.75267e-08	0
Eukaryota	Arthropoda	Insecta	Hymenoptera	Apidae	Apis	2.70196e-05	2.05967e-05	1.85823e-05	2.21575e-05	2.29358e-05	6.69502e-05	4.31617e-05	2.53437e-05	1.72639e-05
Eukaryota	Arthropoda	Insecta	Hymenoptera	Apidae	Bombus	0	0	0	0	3.30964e-08	1.12964e-07	0	0	0
Eukaryota	Arthropoda	Insecta	Hymenoptera	Apidae	Melipona	0	0	0	0	0	3.76548e-08	0	0	3.4459e-08
Eukaryota	Arthropoda	Insecta	Hymenoptera	Ichneumonidae	Diadegma	0	0	0	0	0	7.53095e-08	0	0	0
Eukaryota	Arthropoda	Insecta	Hymenoptera	Mutillidae	Radoszkowskius	0	0	0	0	0	3.76548e-08	0	1.75267e-08	0
Eukaryota	Arthropoda	Insecta	Hymenoptera	Orussidae	Orussus	0	0	0	0	0	0	5.75489e-08	0	0
Eukaryota	Arthropoda	Insecta	Hymenoptera	Pteromalidae	Nasonia	2.08104e-05	1.98271e-05	1.33243e-05	1.95595e-05	1.41322e-05	5.99087e-05	3.7119e-05	1.31626e-05	1.61957e-05
Eukaryota	Arthropoda	Insecta	Hymenoptera	Vanhorniidae	Vanhornia	0	0	0	0	3.30964e-08	0	0	0	0
Eukaryota	Arthropoda	Insecta	Lepidoptera	Bombycidae	Bombyx	0	0	0	0	6.61928e-08	3.76548e-08	0	1.75267e-08	0
Eukaryota	Arthropoda	Insecta	Lepidoptera	Crambidae	Diatraea	0	0	0	0	0	0	5.75489e-08	0	0
Eukaryota	Arthropoda	Insecta	Lepidoptera	Crambidae	Ostrinia	0	0	0	0	3.30964e-08	3.76548e-08	0	0	0
Eukaryota	Arthropoda	Insecta	Lepidoptera	Lycaenidae	Coreana	0	0	0	3.71148e-08	0	3.76548e-08	5.75489e-08	0	0
Eukaryota	Arthropoda	Insecta	Lepidoptera	Lymantriidae	Lymantria	0	0	0	0	0	3.76548e-08	0	0	0
Eukaryota	Arthropoda	Insecta	Lepidoptera	Noctuidae	Helicoverpa	0	0	0	0	0	7.53095e-08	0	3.50535e-08	0
Eukaryota	Arthropoda	Insecta	Lepidoptera	Nymphalidae	Hipparchia	0	0	0	0	3.30964e-08	0	0	0	0
Eukaryota	Arthropoda	Insecta	Lepidoptera	Nymphalidae	Sasakia	4.85092e-08	0	0	0	0	3.76548e-08	0	0	0
Eukaryota	Arthropoda	Insecta	Lepidoptera	Papilionidae	Papilio	0	0	0	0	0	3.76548e-08	0	1.75267e-08	0
Eukaryota	Arthropoda	Insecta	Lepidoptera	Papilionidae	Teinopalpus	0	0	0	0	0	0	0	1.75267e-08	0
Eukaryota	Arthropoda	Insecta	Lepidoptera	Pieridae	Pieris	0	0	0	0	0	0	0	0	3.4459e-08
Eukaryota	Arthropoda	Insecta	Lepidoptera	Saturniidae	Antheraea	0	0	0	0	3.30964e-08	0	0	0	0
Eukaryota	Arthropoda	Insecta	Lepidoptera	Saturniidae	Eriogyna	0	0	0	0	0	1.12964e-07	0	0	0
Eukaryota	Arthropoda	Insecta	Lepidoptera	Saturniidae	Saturnia	0	0	0	0	0	3.76548e-08	0	0	0
Eukaryota	Arthropoda	Insecta	Lepidoptera	Sphingidae	Manduca	0	0	0	0	6.61928e-08	3.76548e-08	0	0	0
Eukaryota	Arthropoda	Insecta	Lepidoptera	Tortricidae	Adoxophyes	4.85092e-08	0	0	0	0	3.76548e-08	0	0	0
Eukaryota	Arthropoda	Insecta	Lepidoptera	Tortricidae	Spilonota	0	0	0	0	0	0	5.75489e-08	0	0
Eukaryota	Arthropoda	Insecta	Mantophasmatodea	Mantophasmatidae	Sclerophasma	0	0	0	0	0	3.76548e-08	0	0	0
Eukaryota	Arthropoda	Insecta	Mecoptera	Panorpidae	Neopanorpa	0	0	0	0	0	0	0	3.50535e-08	0
Eukaryota	Arthropoda	Insecta	Megaloptera	Sialidae	Sialis	0	0	0	3.71148e-08	0	0	0	0	0
Eukaryota	Arthropoda	Insecta	Neuroptera	Mantispidae	Ditaxis	0	0	0	3.71148e-08	0	0	0	0	0
Eukaryota	Arthropoda	Insecta	Neuroptera	Polystoechotidae	Polystoechotes	0	0	0	0	0	0	0	1.75267e-08	0
Eukaryota	Arthropoda	Insecta	Odonata	Gomphidae	Davidius	0	0	0	0	0	3.76548e-08	0	1.75267e-08	0
Eukaryota	Arthropoda	Insecta	Orthoptera	Acrididae	Euchorthippus	0	0	0	0	0	0	5.75489e-08	0	3.4459e-08
Eukaryota	Arthropoda	Insecta	Orthoptera	Acrididae	Locusta	0	0	0	0	0	1.50619e-07	0	0	0
Eukaryota	Arthropoda	Insecta	Orthoptera	Acrididae	Ognevia	0	0	0	0	0	0	0	1.75267e-08	0
Eukaryota	Arthropoda	Insecta	Orthoptera	Acrididae	Phlaeoba	0	0	0	0	0	3.76548e-08	0	0	0
Eukaryota	Arthropoda	Insecta	Orthoptera	Gryllidae	Teleogryllus	0	0	0	0	3.30964e-08	3.76548e-08	0	0	0
Eukaryota	Arthropoda	Insecta	Orthoptera	Pamphagidae	Thrinchus	0	0	0	0	0	3.76548e-08	0	0	0
Eukaryota	Arthropoda	Insecta	Orthoptera	Pyrgomorphidae	Mekongiana	0	0	0	0	0	0	5.75489e-08	0	0
Eukaryota	Arthropoda	Insecta	Orthoptera	Rhaphidophoridae	Troglophilus	0	0	0	0	0	0	0	1.75267e-08	0
Eukaryota	Arthropoda	Insecta	Orthoptera	Romaleidae	Xyleus	0	0	0	0	0	0	5.75489e-08	0	0
Eukaryota	Arthropoda	Insecta	Orthoptera	Tettigoniidae	Deracantha	0	0	0	3.71148e-08	0	0	5.75489e-08	0	0
Eukaryota	Arthropoda	Insecta	Orthoptera	Tettigoniidae	Elimaea	0	0	0	0	0	3.76548e-08	0	0	0
Eukaryota	Arthropoda	Insecta	Orthoptera	Tettigoniidae	Ruspolia	0	0	0	0	3.30964e-08	0	0	3.50535e-08	0
Eukaryota	Arthropoda	Insecta	Phasmatodea	Phasmatidae	Phobaeticus	0	0	0	0	0	7.53095e-08	0	0	0
Eukaryota	Arthropoda	Insecta	Phasmatodea	Phasmatidae	Ramulus	0	0	0	0	0	3.76548e-08	0	0	0
Eukaryota	Arthropoda	Insecta	Phthiraptera	Boopidae	Heterodoxus	4.85092e-08	0	0	0	0	1.50619e-07	5.75489e-08	0	6.89179e-08
Eukaryota	Arthropoda	Insecta	Phthiraptera	Pediculidae	Pediculus	3.13854e-05	2.09135e-05	2.35416e-05	1.80007e-05	1.94938e-05	7.29373e-05	5.23695e-05	1.5704e-05	1.592e-05
Eukaryota	Arthropoda	Insecta	Phthiraptera	Philopteridae	Bothriometopus	0	0	0	0	0	3.76548e-08	0	0	0
Eukaryota	Arthropoda	Insecta	Phthiraptera	Philopteridae	Campanulotes	0	0	0	0	0	3.76548e-08	5.75489e-08	1.75267e-08	0
Eukaryota	Arthropoda	Insecta	Plecoptera	Pteronarcyidae	Pteronarcys	0	0	0	0	0	1.12964e-07	0	0	0
Eukaryota	Arthropoda	Insecta	Psocoptera	Lepidopsocidae	unclassified (derived from Lepidopsocidae)	0	0	0	3.71148e-08	0	2.25929e-07	0	1.75267e-08	0
Eukaryota	Arthropoda	Insecta	Thysanoptera	Thripidae	Thrips	0	0	0	0	0	1.12964e-07	0	0	0
Eukaryota	Arthropoda	Insecta	unclassified (derived from Insecta)	Lepidotrichidae	Tricholepidion	0	0	0	0	6.61928e-08	0	0	0	0
Eukaryota	Arthropoda	Insecta	unclassified (derived from Insecta)	Lepismatidae	Thermobia	0	0	0	0	0	1.12964e-07	0	0	0
Eukaryota	Arthropoda	Insecta	unclassified (derived from Insecta)	Nicoletiidae	Atelura	0	0	0	0	0	0	5.75489e-08	0	0
Eukaryota	Arthropoda	Malacostraca	Amphipoda	Lysianassidae	Onisimus	0	0	0	0	0	3.76548e-08	0	0	0
Eukaryota	Arthropoda	Malacostraca	Amphipoda	Metacrangonyctidae	Metacrangonyx	0	0	0	3.71148e-08	0	3.76548e-08	0	0	0
Eukaryota	Arthropoda	Malacostraca	Decapoda	Atyidae	Halocaridina	0	0	0	3.71148e-08	0	3.76548e-08	0	0	0
Eukaryota	Arthropoda	Malacostraca	Decapoda	Eriphiidae	Pseudocarcinus	0	0	0	0	3.30964e-08	0	0	0	0
Eukaryota	Arthropoda	Malacostraca	Decapoda	Galatheidae	Shinkaia	0	0	0	3.71148e-08	0	3.76548e-08	0	0	0
Eukaryota	Arthropoda	Malacostraca	Decapoda	Paguridae	Pagurus	0	0	0	0	0	7.53095e-08	0	0	0
Eukaryota	Arthropoda	Malacostraca	Decapoda	Palinuridae	Panulirus	0	0	0	0	0	2.63583e-07	5.75489e-08	0	3.4459e-08
Eukaryota	Arthropoda	Malacostraca	Decapoda	Parastacidae	Cherax	0	0	0	0	0	3.76548e-08	0	0	0
Eukaryota	Arthropoda	Malacostraca	Decapoda	Penaeidae	Penaeus	0	0	0	3.71148e-08	0	1.12964e-07	0	0	0
Eukaryota	Arthropoda	Malacostraca	Decapoda	Portunidae	Charybdis	0	0	0	0	0	0	5.75489e-08	0	0
Eukaryota	Arthropoda	Malacostraca	Decapoda	Portunidae	Portunus	0	0	0	0	0	7.53095e-08	0	1.75267e-08	3.4459e-08
Eukaryota	Arthropoda	Malacostraca	Decapoda	Portunidae	Scylla	0	0	0	0	0	7.53095e-08	0	0	0
Eukaryota	Arthropoda	Malacostraca	Decapoda	Varunidae	Eriocheir	0	0	0	7.42296e-08	3.30964e-08	1.12964e-07	0	0	0
Eukaryota	Arthropoda	Malacostraca	Decapoda	Xenograpsidae	Xenograpsus	0	0	0	0	0	3.76548e-08	0	0	0
Eukaryota	Arthropoda	Malacostraca	Isopoda	Ligiidae	Ligia	0	0	0	0	0	0	5.75489e-08	0	0
Eukaryota	Arthropoda	Malacostraca	Isopoda	Phreatoicidae	Eophreatoicus	0	4.52674e-08	0	3.71148e-08	0	3.76548e-08	0	0	0
Eukaryota	Arthropoda	Malacostraca	unclassified (derived from Malacostraca)	Gonodactylidae	Gonodactylus	0	0	0	0	0	3.76548e-08	0	0	0
Eukaryota	Arthropoda	Maxillopoda	Arguloida	Argulidae	Argulus	4.85092e-08	0	0	0	3.30964e-08	3.76548e-08	1.15098e-07	0	0
Eukaryota	Arthropoda	Maxillopoda	Harpacticoida	Harpacticidae	Tigriopus	0	0	0	0	6.61928e-08	3.01238e-07	5.75489e-08	3.50535e-08	0
Eukaryota	Arthropoda	Maxillopoda	Pedunculata	Pollicipedidae	Pollicipes	0	0	0	0	0	3.76548e-08	0	0	0
Eukaryota	Arthropoda	Maxillopoda	Pedunculata	Scalpellidae	Capitulum	0	0	0	7.42296e-08	0	0	0	3.50535e-08	0
Eukaryota	Arthropoda	Maxillopoda	Porocephalida	Armilliferidae	Armillifer	0	0	0	0	0	0	0	1.75267e-08	0
Eukaryota	Arthropoda	Maxillopoda	Sessilia	Balanidae	Megabalanus	0	0	0	0	0	3.76548e-08	0	0	0
Eukaryota	Arthropoda	Maxillopoda	Sessilia	Tetraclitidae	Tetraclita	0	0	0	0	0	1.12964e-07	0	0	0
Eukaryota	Arthropoda	Maxillopoda	Siphonostomatoida	Caligidae	Lepeophtheirus	4.85092e-08	0	0	0	0	7.53095e-08	0	0	0
Eukaryota	Arthropoda	Merostomata	Xiphosura	Limulidae	Limulus	0	0	0	0	0	0	5.75489e-08	0	0
Eukaryota	Arthropoda	Ostracoda	Myodocopida	Cypridinidae	Vargula	0	0	0	0	0	7.53095e-08	0	0	0
Eukaryota	Arthropoda	Pycnogonida	Pantopoda	Ammotheidae	Achelia	0	0	0	0	3.30964e-08	1.12964e-07	5.75489e-08	0	0
Eukaryota	Arthropoda	Pycnogonida	Pantopoda	Nymphonidae	Nymphon	0	0	0	0	0	1.12964e-07	0	0	0
Eukaryota	Arthropoda	Remipedia	Nectiopoda	Speleonectidae	Speleonectes	0	0	0	0	0	3.76548e-08	5.75489e-08	0	0
Eukaryota	Arthropoda	unclassified (derived from Arthropoda)	Symphyla	Scutigerellidae	Scutigerella	0	0	0	0	0	7.53095e-08	0	0	0
Eukaryota	Ascomycota	Arthoniomycetes	Arthoniales	Roccellaceae	Schismatomma	0	0	0	0	0	0	0	2.27848e-07	0
Eukaryota	Ascomycota	Dothideomycetes	Botryosphaeriales	Botryosphaeriaceae	Botryosphaeria	0	0	0	7.42296e-06	0	2.33836e-05	3.74068e-06	9.20153e-06	9.9931e-07
Eukaryota	Ascomycota	Dothideomycetes	Capnodiales	Mycosphaerellaceae	Mycosphaerella	0	0	0	7.42296e-08	6.61928e-08	1.50619e-07	1.15098e-07	8.76337e-08	0
Eukaryota	Ascomycota	Dothideomycetes	Capnodiales	unclassified (derived from Capnodiales)	Friedmanniomyces	0	0	0	0	0	0	0	3.50535e-07	0
Eukaryota	Ascomycota	Dothideomycetes	Dothideales	Dothideaceae	Dothidea	0	0	7.76753e-07	0	0	0	0	1.75267e-08	0
Eukaryota	Ascomycota	Dothideomycetes	Myriangiales	unclassified (derived from Myriangiales)	Endosporium	0	0	0	0	0	0	7.02096e-06	0	0
Eukaryota	Ascomycota	Dothideomycetes	Pleosporales	Lindgomycetaceae	Lindgomyces	0	0	0	2.0042e-06	0	7.30502e-06	6.04263e-06	0	0
Eukaryota	Ascomycota	Dothideomycetes	Pleosporales	Phaeosphaeriaceae	Phaeosphaeria	3.79827e-05	3.07818e-05	2.37806e-05	2.14524e-05	2.08176e-05	3.13664e-05	6.98068e-05	1.16378e-05	2.75672e-05
Eukaryota	Ascomycota	Dothideomycetes	Pleosporales	Pleosporaceae	Pyrenophora	2.17806e-05	1.81069e-05	2.36611e-05	1.05035e-05	1.30731e-05	1.88274e-05	3.54501e-05	5.52092e-06	1.43694e-05
Eukaryota	Ascomycota	Dothideomycetes	unclassified (derived from Dothideomycetes)	unclassified (derived from Dothideomycetes)	Catinella	0	0	0	0	0	3.76548e-08	0	0	0
Eukaryota	Ascomycota	Dothideomycetes	unclassified (derived from Dothideomycetes)	Venturiaceae	Venturia	0	0	0	0	0	0	2.12931e-05	0	0
Eukaryota	Ascomycota	Eurotiomycetes	Chaetothyriales	Herpotrichiellaceae	Exophiala	0	0	0	3.34033e-07	0	0	0	0	0
Eukaryota	Ascomycota	Eurotiomycetes	Eurotiales	Trichocomaceae	Aspergillus	0.000120885	9.04895e-05	7.3911e-05	5.48186e-05	5.22592e-05	0.000100802	0.000195148	3.42472e-05	7.88766e-05
Eukaryota	Ascomycota	Eurotiomycetes	Eurotiales	Trichocomaceae	Emericella	5.11287e-05	3.25472e-05	3.47746e-05	2.03018e-05	2.27703e-05	3.51695e-05	7.96476e-05	1.39162e-05	3.55961e-05
Eukaryota	Ascomycota	Eurotiomycetes	Eurotiales	Trichocomaceae	Neosartorya	0.000143393	0.000101987	9.93646e-05	6.8217e-05	6.5233e-05	0.000113906	0.000208154	4.53066e-05	8.42177e-05
Eukaryota	Ascomycota	Eurotiomycetes	Eurotiales	Trichocomaceae	Penicillium	4.11358e-05	3.77077e-05	1.91201e-05	2.76134e-05	2.54511e-05	4.21357e-05	8.0108e-05	1.43369e-05	3.08063e-05
Eukaryota	Ascomycota	Eurotiomycetes	Eurotiales	Trichocomaceae	Talaromyces	2.23627e-05	1.25843e-05	1.46985e-05	8.61064e-06	7.64527e-06	2.16138e-05	4.35645e-05	5.80135e-06	9.13163e-06
Eukaryota	Ascomycota	Eurotiomycetes	Onygenales	Ajellomycetaceae	Ajellomyces	3.73521e-05	1.20864e-05	1.3145e-05	1.2619e-05	1.00944e-05	1.79613e-05	3.56803e-05	4.22394e-06	7.71881e-06
Eukaryota	Ascomycota	Eurotiomycetes	Onygenales	Arthrodermataceae	Arthroderma	1.96947e-05	1.6251e-05	1.05758e-05	9.16736e-06	8.43958e-06	1.89027e-05	3.34359e-05	4.17136e-06	1.14059e-05
Eukaryota	Ascomycota	Eurotiomycetes	Onygenales	Arthrodermataceae	Epidermophyton	0	0	0	0	6.61928e-08	7.53095e-08	0	1.75267e-08	0
Eukaryota	Ascomycota	Eurotiomycetes	Onygenales	Arthrodermataceae	Trichophyton	4.51135e-06	4.34567e-06	4.36176e-06	1.81863e-06	2.61462e-06	4.70684e-06	7.30871e-06	1.15676e-06	2.79118e-06
Eukaryota	Ascomycota	Eurotiomycetes	Onygenales	Onygenaceae	Uncinocarpus	1.46498e-05	1.2358e-05	9.08203e-06	6.97759e-06	5.89116e-06	1.35934e-05	2.5264e-05	3.17234e-06	7.92556e-06
Eukaryota	Ascomycota	Eurotiomycetes	Onygenales	unclassified (derived from Onygenales)	Coccidioides	2.76502e-05	2.86542e-05	1.75666e-05	1.46232e-05	1.96924e-05	3.11028e-05	5.68583e-05	7.0808e-06	1.96416e-05
Eukaryota	Ascomycota	Eurotiomycetes	Onygenales	unclassified (derived from Onygenales)	Paracoccidioides	9.70183e-06	4.88888e-06	2.44976e-06	3.60014e-06	3.24345e-06	7.26737e-06	1.38117e-05	1.55988e-06	3.03239e-06
Eukaryota	Ascomycota	Leotiomycetes	Helotiales	Leotiaceae	Leotia	0	0	0	3.89706e-06	5.95735e-07	0	0	0	0
Eukaryota	Ascomycota	Leotiomycetes	Helotiales	Sclerotiniaceae	Botryotinia	2.68741e-05	2.38106e-05	1.20098e-05	1.94482e-05	1.90966e-05	3.10275e-05	3.89606e-05	7.55402e-06	2.17781e-05
Eukaryota	Ascomycota	Leotiomycetes	Helotiales	Sclerotiniaceae	Monilinia	0	0	0	0	0	0	8.05684e-06	0	0
Eukaryota	Ascomycota	Leotiomycetes	Helotiales	Sclerotiniaceae	Sclerotinia	1.8385e-05	2.06419e-05	1.42803e-05	3.11764e-05	3.20042e-05	3.25337e-05	4.40249e-05	8.48294e-06	1.94349e-05
Eukaryota	Ascomycota	Leotiomycetes	unclassified (derived from Leotiomycetes)	Erysiphaceae	Blumeria	0	9.05347e-08	0	0	0	0	1.15098e-07	0	0
Eukaryota	Ascomycota	Neolectomycetes	Neolectales	Neolectaceae	Neolecta	0	0	0	1.41036e-06	0	3.76548e-08	0	1.68257e-06	0
Eukaryota	Ascomycota	Pezizomycetes	Pezizales	Ascobolaceae	Ascobolus	0	0	0	0	0	0	0	0	7.51206e-06
Eukaryota	Ascomycota	Pezizomycetes	Pezizales	Helvellaceae	Barssia	0	1.3716e-05	0	2.2937e-05	0	6.62724e-06	0	0	0
Eukaryota	Ascomycota	Pezizomycetes	Pezizales	Pyronemataceae	Anthracobia	0	0	0	0	0	0	0	8.5881e-07	0
Eukaryota	Ascomycota	Pezizomycetes	Pezizales	Tuberaceae	Tuber	1.94037e-05	1.13621e-05	8.00653e-06	7.16316e-06	9.92892e-06	2.01076e-05	2.76235e-05	5.71371e-06	1.22674e-05
Eukaryota	Ascomycota	Pneumocystidomycetes	Pneumocystidales	Pneumocystidaceae	Pneumocystis	0	0	0	3.71148e-08	3.30964e-08	4.89512e-07	1.72647e-07	1.75267e-08	0
Eukaryota	Ascomycota	Saccharomycetes	Saccharomycetales	Debaryomycetaceae	Debaryomyces	3.67214e-05	2.85184e-05	2.74851e-05	2.21575e-05	4.27937e-05	2.54923e-05	4.55787e-05	1.27945e-05	2.32253e-05
Eukaryota	Ascomycota	Saccharomycetes	Saccharomycetales	Debaryomycetaceae	Lodderomyces	2.42061e-05	2.11399e-05	1.88213e-05	1.80378e-05	1.76073e-05	1.91663e-05	2.39403e-05	7.06327e-06	1.47829e-05
Eukaryota	Ascomycota	Saccharomycetes	Saccharomycetales	Debaryomycetaceae	Meyerozyma	1.48923e-05	1.19959e-05	1.10538e-05	9.13024e-06	1.07232e-05	1.55138e-05	2.24441e-05	6.27457e-06	9.61405e-06
Eukaryota	Ascomycota	Saccharomycetes	Saccharomycetales	Debaryomycetaceae	Millerozyma	0	0	0	3.71148e-08	3.30964e-08	0	0	1.75267e-08	3.4459e-08
Eukaryota	Ascomycota	Saccharomycetes	Saccharomycetales	Debaryomycetaceae	Scheffersomyces	5.15167e-05	3.20493e-05	3.26236e-05	3.05084e-05	3.74982e-05	3.66757e-05	5.73187e-05	1.65452e-05	2.67746e-05
Eukaryota	Ascomycota	Saccharomycetes	Saccharomycetales	Dipodascaceae	Yarrowia	5.72893e-05	4.49505e-05	3.68659e-05	4.07521e-05	4.53752e-05	5.64821e-05	8.1259e-05	2.12775e-05	3.81805e-05
Eukaryota	Ascomycota	Saccharomycetes	Saccharomycetales	Metschnikowiaceae	Clavispora	2.01313e-05	1.20411e-05	1.20695e-05	1.07633e-05	1.13521e-05	1.47983e-05	2.42281e-05	5.85393e-06	1.19917e-05
Eukaryota	Ascomycota	Saccharomycetes	Saccharomycetales	Saccharomycetaceae	Dekkera	4.85092e-08	0	0	2.22689e-07	1.65482e-07	1.12964e-07	5.75489e-08	1.75267e-08	0
Eukaryota	Ascomycota	Saccharomycetes	Saccharomycetales	Saccharomycetaceae	Eremothecium	3.9729e-05	2.30411e-05	2.67083e-05	1.65903e-05	2.0255e-05	3.16676e-05	5.1794e-05	1.12346e-05	2.00207e-05
Eukaryota	Ascomycota	Saccharomycetes	Saccharomycetales	Saccharomycetaceae	Kluyveromyces	3.74006e-05	3.30904e-05	2.50353e-05	2.72794e-05	2.93896e-05	3.82949e-05	5.43261e-05	2.11197e-05	2.78773e-05
Eukaryota	Ascomycota	Saccharomycetes	Saccharomycetales	Saccharomycetaceae	Lachancea	2.6389e-05	1.14074e-05	1.35035e-05	7.86834e-06	9.2339e-06	1.14847e-05	1.8876e-05	5.90651e-06	8.8215e-06
Eukaryota	Ascomycota	Saccharomycetes	Saccharomycetales	Saccharomycetaceae	Nakaseomyces	3.75946e-05	2.7432e-05	2.64096e-05	1.88172e-05	2.34323e-05	2.93707e-05	5.15062e-05	1.75618e-05	2.30186e-05
Eukaryota	Ascomycota	Saccharomycetes	Saccharomycetales	Saccharomycetaceae	Naumovia	4.85092e-08	0	5.97502e-08	3.71148e-08	1.98578e-07	1.12964e-07	5.75489e-08	7.01069e-08	3.4459e-08
Eukaryota	Ascomycota	Saccharomycetes	Saccharomycetales	Saccharomycetaceae	Pichia	1.95007e-05	1.85596e-05	9.50028e-06	1.44005e-05	1.41653e-05	1.38569e-05	2.7048e-05	8.43036e-06	1.53687e-05
Eukaryota	Ascomycota	Saccharomycetes	Saccharomycetales	Saccharomycetaceae	Saccharomyces	9.06636e-05	6.5864e-05	6.03477e-05	4.64677e-05	4.47463e-05	8.1146e-05	0.000118896	8.32169e-05	5.02756e-05
Eukaryota	Ascomycota	Saccharomycetes	Saccharomycetales	Saccharomycetaceae	Vanderwaltozyma	1.8482e-05	1.63415e-05	1.22488e-05	1.21737e-05	1.23781e-05	1.97311e-05	2.52064e-05	8.48294e-06	1.12336e-05
Eukaryota	Ascomycota	Saccharomycetes	Saccharomycetales	Saccharomycetaceae	Zygosaccharomyces	1.5717e-05	1.16337e-05	1.20695e-05	8.7591e-06	8.96913e-06	1.1673e-05	2.16384e-05	5.46834e-06	8.33907e-06
Eukaryota	Ascomycota	Saccharomycetes	Saccharomycetales	Saccharomycodaceae	Hanseniaspora	0	0	0	7.42296e-08	3.30964e-08	3.76548e-08	0	0	0
Eukaryota	Ascomycota	Saccharomycetes	Saccharomycetales	unclassified (derived from Saccharomycetales)	Brettanomyces	4.85092e-08	0	5.97502e-08	2.96919e-07	1.65482e-07	1.12964e-07	0	1.75267e-08	0
Eukaryota	Ascomycota	Saccharomycetes	Saccharomycetales	unclassified (derived from Saccharomycetales)	Candida	5.10802e-05	2.96501e-05	3.60294e-05	3.3626e-05	4.47132e-05	4.19474e-05	6.83681e-05	1.97e-05	2.71881e-05
Eukaryota	Ascomycota	Schizosaccharomycetes	Schizosaccharomycetales	Schizosaccharomycetaceae	Schizosaccharomyces	0.000134953	0.000100403	7.4867e-05	6.00147e-05	6.94032e-05	0.000133185	0.000182545	4.53942e-05	8.67677e-05
Eukaryota	Ascomycota	Sordariomycetes	Diaporthales	Valsaceae	Leucostoma	0	0	0	0	0	0	1.49052e-05	3.25997e-06	0
Eukaryota	Ascomycota	Sordariomycetes	Hypocreales	Clavicipitaceae	Metarhizium	0	0	0	7.42296e-08	3.30964e-08	7.53095e-08	0	0	0
Eukaryota	Ascomycota	Sordariomycetes	Hypocreales	Cordycipitaceae	Cordyceps	0	0	0	7.42296e-08	3.30964e-08	2.25929e-07	5.75489e-08	1.75267e-08	0
Eukaryota	Ascomycota	Sordariomycetes	Hypocreales	Cordycipitaceae	Lecanicillium	0	0	0	3.71148e-08	3.30964e-08	3.76548e-07	5.1794e-07	1.75267e-08	3.4459e-08
Eukaryota	Ascomycota	Sordariomycetes	Hypocreales	Hypocreaceae	Hypocrea	0	0	0	1.11344e-07	9.92892e-08	7.53095e-07	1.15098e-07	1.75267e-08	3.4459e-08
Eukaryota	Ascomycota	Sordariomycetes	Hypocreales	Nectriaceae	Gibberella	0.000112978	0.000100131	6.30365e-05	5.89754e-05	6.43725e-05	0.000100086	0.000171956	3.97156e-05	8.52515e-05
Eukaryota	Ascomycota	Sordariomycetes	Hypocreales	Nectriaceae	Nectria	2.82323e-05	2.34032e-05	1.85226e-05	1.38438e-05	1.80375e-05	2.26305e-05	6.18075e-05	8.22004e-06	1.70916e-05
Eukaryota	Ascomycota	Sordariomycetes	Magnaporthales	Magnaporthaceae	Magnaporthe	5.71438e-05	4.97941e-05	4.55894e-05	2.65371e-05	2.70398e-05	4.59011e-05	9.03517e-05	1.68958e-05	4.56926e-05
Eukaryota	Ascomycota	Sordariomycetes	Phyllachorales	unclassified (derived from Phyllachorales)	Verticillium	1.87245e-05	1.18601e-05	9.44053e-06	8.53641e-06	8.53887e-06	1.72835e-05	3.02707e-05	5.01265e-06	1.23019e-05
Eukaryota	Ascomycota	Sordariomycetes	Sordariales	Chaetomiaceae	Chaetomium	1.95492e-05	1.59341e-05	1.40413e-05	9.46428e-06	8.63816e-06	1.81119e-05	3.81549e-05	5.60855e-06	1.00965e-05
Eukaryota	Ascomycota	Sordariomycetes	Sordariales	Lasiosphaeriaceae	Bombardia	0	0	4.36176e-06	0	0	0	0	0	0
Eukaryota	Ascomycota	Sordariomycetes	Sordariales	Lasiosphaeriaceae	Podospora	2.89115e-05	1.65226e-05	2.17491e-05	1.83718e-05	1.74418e-05	3.50189e-05	5.23119e-05	8.71079e-06	1.73329e-05
Eukaryota	Ascomycota	Sordariomycetes	Sordariales	Sordariaceae	Neurospora	6.85435e-05	5.16953e-05	3.60891e-05	3.58529e-05	3.54463e-05	6.92471e-05	0.000126032	2.54138e-05	3.96278e-05
Eukaryota	Ascomycota	Taphrinomycetes	Taphrinales	Taphrinaceae	Taphrina	0	0	0	0	0	0	0	2.57643e-06	0
Eukaryota	Ascomycota	unclassified (derived from Ascomycota)	unclassified (derived from Ascomycota)	unclassified (derived from Ascomycota)	Saitoella	0	0	0	0	6.25522e-06	3.76548e-08	0	1.45472e-06	0
Eukaryota	Bacillariophyta	Bacillariophyceae	Naviculales	Phaeodactylaceae	Phaeodactylum	8.54732e-05	6.3148e-05	4.77404e-05	4.05665e-05	3.12761e-05	6.34483e-05	0.000159583	1.98578e-05	4.05582e-05
Eukaryota	Bacillariophyta	Coscinodiscophyceae	Eupodiscales	Eupodiscaceae	Odontella	9.55631e-06	6.60904e-06	6.33352e-06	3.93417e-06	3.7068e-06	5.87414e-06	3.50473e-05	7.3437e-06	5.68573e-06
Eukaryota	Bacillariophyta	Coscinodiscophyceae	unclassified (derived from Coscinodiscophyceae)	Thalassiosiraceae	Thalassiosira	0.000122098	7.76788e-05	5.89137e-05	3.77829e-05	4.23965e-05	8.00164e-05	0.000161137	2.85686e-05	4.54858e-05
Eukaryota	Bacillariophyta	Fragilariophyceae	Fragilariales	Fragilariaceae	Synedra	0	0	5.97502e-08	1.48459e-07	3.97157e-07	1.61915e-06	1.09343e-06	3.50535e-08	6.89179e-08
Eukaryota	Basidiomycota	Agaricomycetes	Agaricales	Marasmiaceae	Moniliophthora	1.80454e-05	8.6008e-06	1.02173e-05	1.14314e-05	7.54598e-06	1.76977e-05	2.39979e-05	1.35832e-05	7.16747e-06
Eukaryota	Basidiomycota	Agaricomycetes	Agaricales	Physalacriaceae	Flammulina	0	0	0	0	9.26699e-07	0	0	0	0
Eukaryota	Basidiomycota	Agaricomycetes	Agaricales	Pleurotaceae	Pleurotus	0	0	0	0	6.61928e-08	2.25929e-07	1.15098e-07	1.75267e-08	0
Eukaryota	Basidiomycota	Agaricomycetes	Agaricales	Pluteaceae	Pluteus	0	0	0	0	0	0	1.20853e-06	0	0
Eukaryota	Basidiomycota	Agaricomycetes	Agaricales	Psathyrellaceae	Coprinopsis	4.21545e-05	2.71152e-05	2.54536e-05	1.87059e-05	2.08507e-05	4.10437e-05	5.46714e-05	1.02882e-05	2.38456e-05
Eukaryota	Basidiomycota	Agaricomycetes	Agaricales	Schizophyllaceae	Schizophyllum	3.09488e-05	2.46254e-05	2.24661e-05	1.15427e-05	1.41322e-05	3.45294e-05	6.10594e-05	8.74584e-06	2.1399e-05
Eukaryota	Basidiomycota	Agaricomycetes	Agaricales	Tricholomataceae	Laccaria	3.37139e-05	2.40822e-05	1.72081e-05	1.7778e-05	1.49927e-05	4.67295e-05	6.70444e-05	1.08315e-05	1.89869e-05
Eukaryota	Basidiomycota	Agaricomycetes	Boletales	Boletaceae	Boletellus	0	0	0	0	2.58152e-06	1.12964e-06	0	0	0
Eukaryota	Basidiomycota	Agaricomycetes	Boletales	Paxillaceae	Paxillus	0	0	0	0	0	0	0	1.55988e-06	0
Eukaryota	Basidiomycota	Agaricomycetes	Polyporales	Coriolaceae	Postia	1.11571e-05	7.33331e-06	7.05052e-06	5.7528e-06	5.36162e-06	1.53631e-05	2.10629e-05	3.66309e-06	4.92763e-06
Eukaryota	Basidiomycota	Agaricomycetes	Polyporales	Coriolaceae	Trametes	0	0	0	0	0	3.38893e-07	5.75489e-08	5.25802e-08	0
Eukaryota	Basidiomycota	Atractiellomycetes	Atractiellales	Phleogenaceae	Phleogena	0	0	0	0	0	0	1.20853e-06	0	0
Eukaryota	Basidiomycota	Exobasidiomycetes	Malasseziales	Malasseziaceae	Malassezia	2.1247e-05	1.46214e-05	1.06953e-05	9.05601e-06	8.86984e-06	2.86176e-05	3.93634e-05	9.25411e-06	1.31633e-05
Eukaryota	Basidiomycota	Exobasidiomycetes	Tilletiales	Tilletiaceae	Tilletia	0	0	5.97502e-08	1.85574e-07	6.61928e-08	7.9075e-07	1.72647e-07	5.25802e-08	0
Eukaryota	Basidiomycota	Tremellomycetes	Tremellales	Tremellaceae	Filobasidiella	7.44616e-05	5.7399e-05	4.26019e-05	5.28144e-05	5.70913e-05	8.9543e-05	0.000125802	2.46075e-05	4.76568e-05
Eukaryota	Basidiomycota	unclassified (derived from Basidiomycota)	Pucciniales	Phakopsoraceae	Phakopsora	1.45528e-07	4.52674e-08	0	0	0	1.88274e-07	1.15098e-07	0	6.89179e-08
Eukaryota	Basidiomycota	Ustilaginomycetes	Ustilaginales	Ustilaginaceae	Ustilago	5.94237e-05	4.82098e-05	2.88593e-05	3.20672e-05	3.7432e-05	8.38948e-05	0.000105314	1.96299e-05	3.8663e-05
Eukaryota	Blastocladiomycota	Blastocladiomycetes	Blastocladiales	Blastocladiaceae	Allomyces	4.85092e-08	4.52674e-08	0	3.34033e-07	3.6406e-07	3.46424e-06	1.89911e-06	2.27848e-07	2.41213e-07
Eukaryota	Blastocladiomycota	Blastocladiomycetes	Blastocladiales	Blastocladiaceae	Blastocladiella	0	4.52674e-08	0	3.71148e-08	1.65482e-07	7.9075e-07	1.72647e-07	3.50535e-08	0
Eukaryota	Blastocladiomycota	Blastocladiomycetes	Blastocladiales	Coelomomycetaceae	Coelomomyces	0	0	0	0	0	2.63583e-06	0	0	0
Eukaryota	Blastocladiomycota	Blastocladiomycetes	Blastocladiales	Physodermataceae	Physoderma	0	0	0	1.22479e-06	3.30964e-08	0	7.16483e-05	3.20739e-06	0
Eukaryota	Brachiopoda	Rhynchonellata	Terebratulida	Cancellothyrididae	Terebratulina	4.85092e-08	0	0	0	0	7.53095e-08	5.75489e-08	0	0
Eukaryota	Brachiopoda	Rhynchonellata	Terebratulida	Laqueidae	Laqueus	0	0	0	3.71148e-08	9.92892e-08	3.76548e-08	5.75489e-08	0	0
Eukaryota	Brachiopoda	Rhynchonellata	Terebratulida	Laqueidae	Terebratalia	0	0	0	0	0	1.88274e-07	0	0	0
Eukaryota	Bryozoa	Gymnolaemata	Cheilostomatida	Bugulidae	Bugula	0	0	0	0	3.30964e-08	3.76548e-08	0	0	0
Eukaryota	Bryozoa	Gymnolaemata	Cheilostomatida	Watersiporidae	Watersipora	0	0	0	0	0	1.12964e-07	0	0	0
Eukaryota	Chaetognatha	unclassified (derived from Chaetognatha)	Aphragmophora	Sagittidae	Decipisagitta	0	0	0	0	0	3.76548e-08	0	0	0
Eukaryota	Chaetognatha	unclassified (derived from Chaetognatha)	Aphragmophora	Sagittidae	Sagitta	0	0	0	0	0	3.76548e-08	0	0	0
Eukaryota	Chaetognatha	unclassified (derived from Chaetognatha)	Aphragmophora	Sagittidae	Zonosagitta	0	0	0	0	0	7.53095e-08	0	0	0
Eukaryota	Chaetognatha	unclassified (derived from Chaetognatha)	Phragmophora	Spadellidae	Paraspadella	0	1.35802e-07	0	0	0	2.25929e-07	0	0	0
Eukaryota	Chlorophyta	Chlorophyceae	Chaetopeltidales	Chaetopeltidaceae	Floydiella	1.6008e-06	8.14813e-07	2.98751e-06	2.11554e-06	3.30964e-07	1.50619e-07	1.32362e-06	1.22687e-07	3.4459e-08
Eukaryota	Chlorophyta	Chlorophyceae	Chaetophorales	unclassified (derived from Chaetophorales)	Stigeoclonium	1.45528e-06	9.05347e-07	8.96253e-07	5.82703e-06	7.28121e-07	3.38893e-07	1.89911e-06	2.45374e-07	2.41213e-07
Eukaryota	Chlorophyta	Chlorophyceae	Chlamydomonadales	Chlamydomonadaceae	Chlamydomonas	0.000105168	7.92179e-05	4.82184e-05	0.000362055	3.91861e-05	9.88437e-05	0.000144735	3.01109e-05	5.82012e-05
Eukaryota	Chlorophyta	Chlorophyceae	Chlamydomonadales	Chlamydomonadaceae	Polytomella	0	0	0	0	3.30964e-08	3.76548e-08	0	1.75267e-08	0
Eukaryota	Chlorophyta	Chlorophyceae	Chlamydomonadales	Dunaliellaceae	Dunaliella	4.85092e-08	4.52674e-08	1.79251e-07	4.86946e-05	9.92892e-08	3.01238e-07	1.72647e-07	1.75267e-08	0
Eukaryota	Chlorophyta	Chlorophyceae	Chlamydomonadales	Volvocaceae	Volvox	9.88617e-05	6.65883e-05	5.37154e-05	0.000180526	4.51435e-05	0.000141732	0.0001822	3.00934e-05	5.40661e-05
Eukaryota	Chlorophyta	Chlorophyceae	Oedogoniales	unclassified (derived from Oedogoniales)	Oedogonium	1.0672e-06	5.88476e-07	1.79251e-07	8.83333e-06	1.32386e-07	1.50619e-07	9.78331e-07	1.40214e-07	2.75672e-07
Eukaryota	Chlorophyta	Chlorophyceae	Sphaeropleales	Scenedesmaceae	Scenedesmus	1.69782e-06	7.69545e-07	1.73276e-06	3.41827e-05	1.65482e-07	6.77786e-07	5.00675e-06	6.83543e-07	4.47967e-07
Eukaryota	Chlorophyta	Pedinophyceae	Pedinomonadales	Pedinomonadaceae	Pedinomonas	0	0	0	0	0	1.12964e-07	0	1.75267e-08	0
Eukaryota	Chlorophyta	Prasinophyceae	Mamiellales	unclassified (derived from Mamiellales)	Micromonas	0.00010216	8.22961e-05	7.06845e-05	7.81267e-05	4.96777e-05	9.82036e-05	0.000155497	2.52385e-05	4.66919e-05
Eukaryota	Chlorophyta	Prasinophyceae	Mamiellales	unclassified (derived from Mamiellales)	Ostreococcus	0.000151979	0.000101535	9.31506e-05	0.000100618	6.91053e-05	0.000126445	0.000189393	3.17059e-05	6.82977e-05
Eukaryota	Chlorophyta	Prasinophyceae	Pseudoscourfieldiales	Pycnococcaceae	Nephroselmis	3.10459e-06	1.76543e-06	1.85226e-06	5.2703e-06	2.54842e-06	4.97043e-06	1.02437e-05	1.48977e-06	1.10269e-06
Eukaryota	Chlorophyta	Prasinophyceae	Pseudoscourfieldiales	Pycnococcaceae	Pycnococcus	1.94037e-07	6.79011e-07	1.79251e-07	3.71148e-07	2.64771e-07	8.66059e-07	1.32362e-06	1.57741e-07	5.85802e-07
Eukaryota	Chlorophyta	Prasinophyceae	Pyramimonadales	unclassified (derived from Pyramimonadales)	Pyramimonas	9.70183e-07	5.88476e-07	6.57252e-07	1.37325e-06	2.64771e-07	4.14202e-07	3.79823e-06	2.97954e-07	2.41213e-07
Eukaryota	Chlorophyta	Prasinophyceae	unclassified (derived from Prasinophyceae)	Monomasticaceae	Monomastix	8.73165e-07	4.52674e-07	3.58501e-07	4.45378e-07	9.92892e-08	5.64821e-07	2.12931e-06	1.0516e-07	2.41213e-07
Eukaryota	Chlorophyta	Trebouxiophyceae	Chlorellales	Chlorellaceae	Chlorella	1.45528e-06	1.53909e-06	8.96253e-07	2.37535e-06	1.45624e-06	5.27167e-07	4.77656e-06	6.66016e-07	1.03377e-06
Eukaryota	Chlorophyta	Trebouxiophyceae	Chlorellales	Chlorellaceae	Prototheca	3.39564e-07	5.43208e-07	1.79251e-07	2.18977e-06	3.6406e-07	6.55193e-06	5.23695e-06	4.73222e-07	2.75672e-07
Eukaryota	Chlorophyta	Trebouxiophyceae	Chlorellales	unclassified (derived from Chlorellales)	Parachlorella	1.01869e-06	4.52674e-07	2.39001e-07	9.2787e-07	3.6406e-07	3.76548e-07	3.10764e-06	1.75267e-07	6.20261e-07
Eukaryota	Chlorophyta	Trebouxiophyceae	Ctenocladales	Ctenocladaceae	Leptosira	4.85092e-07	5.88476e-07	1.0755e-06	7.42296e-07	3.6406e-07	1.88274e-07	2.12931e-06	2.62901e-07	4.13508e-07
Eukaryota	Chlorophyta	Trebouxiophyceae	unclassified (derived from Trebouxiophyceae)	unclassified (derived from Trebouxiophyceae)	Helicosporidium	5.33601e-07	1.81069e-07	1.195e-07	0	0	3.76548e-08	2.30195e-07	3.50535e-08	6.89179e-08
Eukaryota	Chlorophyta	Ulvophyceae	Bryopsidales	Bryopsidaceae	Bryopsis	9.70183e-07	4.07406e-07	4.78002e-07	3.71148e-07	1.32386e-07	6.77786e-07	2.5897e-06	2.10321e-07	4.13508e-07
Eukaryota	Chlorophyta	Ulvophyceae	Ulvales	unclassified (derived from Ulvales)	Pseudendoclonium	1.50378e-06	1.17695e-06	1.0755e-06	2.56092e-06	4.6335e-07	9.03714e-07	2.5897e-06	4.20642e-07	1.44728e-06
Eukaryota	Chlorophyta	unclassified (derived from Chlorophyta)	unclassified (derived from Chlorophyta)	unclassified (derived from Chlorophyta)	Oltmannsiellopsis	3.29862e-06	1.13168e-06	1.79251e-06	2.85784e-06	5.62639e-07	2.07101e-06	3.33783e-06	4.03115e-07	8.27015e-07
Eukaryota	Chordata	Actinopterygii	Albuliformes	Albulidae	Albula	0	0	0	0	0	3.76548e-08	0	0	0
Eukaryota	Chordata	Actinopterygii	Amiiformes	Amiidae	Amia	0	0	0	0	0	3.76548e-08	0	0	0
Eukaryota	Chordata	Actinopterygii	Anguilliformes	Monognathidae	Monognathus	0	0	0	0	0	3.76548e-08	5.75489e-08	0	0
Eukaryota	Chordata	Actinopterygii	Anguilliformes	Muraenidae	Gymnothorax	0	0	0	0	0	0	0	1.75267e-08	0
Eukaryota	Chordata	Actinopterygii	Anguilliformes	Nemichthyidae	Labichthys	0	0	0	0	3.30964e-08	0	0	0	0
Eukaryota	Chordata	Actinopterygii	Anguilliformes	Saccopharyngidae	Saccopharynx	0	0	0	3.71148e-08	0	3.76548e-08	0	0	0
Eukaryota	Chordata	Actinopterygii	Ateleopodiformes	Ateleopodidae	Ateleopus	0	0	0	0	0	0	5.75489e-08	0	0
Eukaryota	Chordata	Actinopterygii	Atheriniformes	Melanotaeniidae	Melanotaenia	0	0	0	0	0	7.53095e-08	5.75489e-08	0	0
Eukaryota	Chordata	Actinopterygii	Aulopiformes	Chlorophthalmidae	Chlorophthalmus	0	0	0	0	0	0	5.75489e-08	0	0
Eukaryota	Chordata	Actinopterygii	Batrachoidiformes	Batrachoididae	Porichthys	0	0	0	0	3.30964e-08	0	0	0	0
Eukaryota	Chordata	Actinopterygii	Beloniformes	Adrianichthyidae	Oryzias	0	0	0	0	0	3.76548e-08	5.75489e-08	0	0
Eukaryota	Chordata	Actinopterygii	Beloniformes	Hemiramphidae	Hyporhamphus	0	0	0	0	0	3.76548e-08	0	0	0
Eukaryota	Chordata	Actinopterygii	Beryciformes	Anoplogasteridae	Anoplogaster	0	0	0	3.71148e-08	0	0	0	0	0
Eukaryota	Chordata	Actinopterygii	Clupeiformes	Engraulidae	Engraulis	0	0	0	0	0	7.53095e-08	0	0	0
Eukaryota	Chordata	Actinopterygii	Cypriniformes	Balitoridae	Sinogastromyzon	0	0	0	0	0	7.53095e-08	0	0	0
Eukaryota	Chordata	Actinopterygii	Cypriniformes	Cobitidae	Cobitis	0	0	0	0	3.30964e-08	0	0	0	0
Eukaryota	Chordata	Actinopterygii	Cypriniformes	Cyprinidae	Acheilognathus	9.70183e-08	1.81069e-07	5.97502e-08	0	0	7.53095e-08	0	0	2.06754e-07
Eukaryota	Chordata	Actinopterygii	Cypriniformes	Cyprinidae	Cyprinus	0	0	0	0	3.30964e-08	0	0	0	0
Eukaryota	Chordata	Actinopterygii	Cypriniformes	Cyprinidae	Danio	0.000106672	8.75471e-05	4.67844e-05	6.40602e-05	6.03017e-05	0.000185638	0.000154749	3.1145e-05	6.3439e-05
Eukaryota	Chordata	Actinopterygii	Cypriniformes	Cyprinidae	Gila	0	0	0	0	0	0	0	1.75267e-08	0
Eukaryota	Chordata	Actinopterygii	Cypriniformes	Cyprinidae	Pseudopungtungia	0	0	0	0	0	0	0	1.0516e-07	0
Eukaryota	Chordata	Actinopterygii	Cypriniformes	Cyprinidae	Psilorhynchus	0	0	0	0	0	0	0	1.75267e-08	0
Eukaryota	Chordata	Actinopterygii	Cypriniformes	Cyprinidae	Puntius	0	0	0	0	0	0	5.75489e-08	0	0
Eukaryota	Chordata	Actinopterygii	Cypriniformes	Cyprinidae	Rhodeus	0	0	0	0	3.30964e-08	3.76548e-08	0	1.75267e-08	0
Eukaryota	Chordata	Actinopterygii	Cypriniformes	Cyprinidae	Sarcocheilichthys	0	0	0	0	0	0	0	1.0516e-07	0
Eukaryota	Chordata	Actinopterygii	Cypriniformes	Cyprinidae	Xenocypris	0	0	0	0	0	3.76548e-08	0	0	0
Eukaryota	Chordata	Actinopterygii	Cyprinodontiformes	Fundulidae	Fundulus	0	0	0	0	0	7.53095e-08	0	0	0
Eukaryota	Chordata	Actinopterygii	Cyprinodontiformes	Nothobranchiidae	Nothobranchius	0	0	0	0	0	3.76548e-08	0	0	0
Eukaryota	Chordata	Actinopterygii	Cyprinodontiformes	Poeciliidae	Gambusia	0	0	0	3.71148e-08	0	3.76548e-08	0	0	0
Eukaryota	Chordata	Actinopterygii	Cyprinodontiformes	Poeciliidae	Xiphophorus	0	0	0	0	0	3.76548e-08	0	0	0
Eukaryota	Chordata	Actinopterygii	Esociformes	Umbridae	Dallia	0	0	0	0	0	0	0	1.75267e-08	0
Eukaryota	Chordata	Actinopterygii	Gadiformes	Bregmacerotidae	Bregmaceros	0	0	0	3.71148e-08	0	0	0	0	0
Eukaryota	Chordata	Actinopterygii	Gadiformes	Macrouridae	Coelorinchus	0	0	0	0	0	0	0	0	3.4459e-08
Eukaryota	Chordata	Actinopterygii	Gadiformes	Macrouridae	Trachyrincus	0	0	0	0	0	0	1.15098e-07	0	0
Eukaryota	Chordata	Actinopterygii	Gadiformes	Moridae	Physiculus	4.85092e-08	1.35802e-07	0	0	6.61928e-08	7.53095e-08	2.30195e-07	0	3.4459e-08
Eukaryota	Chordata	Actinopterygii	Gasterosteiformes	Gasterosteidae	Apeltes	0	0	0	0	0	3.76548e-08	0	0	0
Eukaryota	Chordata	Actinopterygii	Gasterosteiformes	Gasterosteidae	Gasterosteus	0	0	0	0	0	0	0	7.01069e-08	0
Eukaryota	Chordata	Actinopterygii	Gymnotiformes	Apteronotidae	Apteronotus	0	0	0	0	0	0	0	1.75267e-08	0
Eukaryota	Chordata	Actinopterygii	Lampriformes	Lampridae	Lampris	0	0	0	0	0	1.50619e-07	0	0	0
Eukaryota	Chordata	Actinopterygii	Lampriformes	Trachipteridae	Trachipterus	0	0	0	0	0	0	5.75489e-08	0	0
Eukaryota	Chordata	Actinopterygii	Lophiiformes	Ceratiidae	Ceratias	0	0	0	0	0	0	0	1.75267e-08	0
Eukaryota	Chordata	Actinopterygii	Lophiiformes	Gigantactinidae	Gigantactis	0	0	0	0	0	3.76548e-08	0	0	0
Eukaryota	Chordata	Actinopterygii	Lophiiformes	Lophiidae	Lophiomus	0	0	0	0	6.61928e-08	0	0	0	0
Eukaryota	Chordata	Actinopterygii	Lophiiformes	Melanocetidae	Melanocetus	0	0	0	0	0	0	5.75489e-08	0	0
Eukaryota	Chordata	Actinopterygii	Lophiiformes	Ogcocephalidae	Coelophrys	0	0	0	0	0	0	0	1.75267e-08	0
Eukaryota	Chordata	Actinopterygii	Lophiiformes	Tetrabrachiidae	Tetrabrachium	0	0	0	0	0	3.76548e-08	0	0	0
Eukaryota	Chordata	Actinopterygii	Notacanthiformes	Notacanthidae	Notacanthus	0	0	0	0	0	0	5.75489e-08	0	0
Eukaryota	Chordata	Actinopterygii	Ophidiiformes	Carapidae	Carapus	0	0	0	0	3.30964e-08	0	0	0	0
Eukaryota	Chordata	Actinopterygii	Osmeriformes	Alepocephalidae	Alepocephalus	0	0	0	0	0	3.76548e-08	0	0	0
Eukaryota	Chordata	Actinopterygii	Osmeriformes	Alepocephalidae	Bajacalifornia	0	0	0	0	0	0	5.75489e-08	0	0
Eukaryota	Chordata	Actinopterygii	Osmeriformes	Opisthoproctidae	Opisthoproctus	0	0	0	0	0	0	5.75489e-08	0	0
Eukaryota	Chordata	Actinopterygii	Osmeriformes	Osmeridae	Plecoglossus	0	0	0	0	0	3.76548e-08	0	0	0
Eukaryota	Chordata	Actinopterygii	Osmeriformes	Osmeridae	Salangichthys	0	0	0	0	3.30964e-08	0	0	0	0
Eukaryota	Chordata	Actinopterygii	Osmeriformes	Osmeridae	Salanx	0	0	0	0	0	3.76548e-08	0	0	0
Eukaryota	Chordata	Actinopterygii	Osteoglossiformes	Gymnarchidae	Gymnarchus	0	0	0	0	0	1.12964e-07	0	0	0
Eukaryota	Chordata	Actinopterygii	Osteoglossiformes	Notopteridae	Chitala	0	0	0	0	0	3.76548e-08	5.75489e-08	0	0
Eukaryota	Chordata	Actinopterygii	Osteoglossiformes	Notopteridae	Notopterus	0	0	0	0	0	0	5.75489e-08	0	0
Eukaryota	Chordata	Actinopterygii	Osteoglossiformes	Osteoglossidae	Osteoglossum	0	0	0	0	0	1.12964e-07	0	0	0
Eukaryota	Chordata	Actinopterygii	Osteoglossiformes	Osteoglossidae	Scleropages	0	0	0	0	0	3.76548e-08	0	0	0
Eukaryota	Chordata	Actinopterygii	Perciformes	Blenniidae	Petroscirtes	0	0	0	0	0	7.53095e-08	0	0	0
Eukaryota	Chordata	Actinopterygii	Perciformes	Carangidae	Carangoides	0	0	0	0	0	0	5.75489e-08	0	0
Eukaryota	Chordata	Actinopterygii	Perciformes	Channichthyidae	Chionodraco	0	0	0	0	0	0	0	1.75267e-08	0
Eukaryota	Chordata	Actinopterygii	Perciformes	Cichlidae	Oreochromis	0	0	0	0	0	0	0	1.75267e-08	0
Eukaryota	Chordata	Actinopterygii	Perciformes	Cichlidae	Ptychochromoides	0	0	0	0	0	0	0	1.75267e-08	0
Eukaryota	Chordata	Actinopterygii	Perciformes	Haemulidae	Hapalogenys	0	0	0	0	0	0	5.75489e-08	0	0
Eukaryota	Chordata	Actinopterygii	Perciformes	Kuhliidae	Kuhlia	0	0	0	0	0	3.76548e-08	0	0	0
Eukaryota	Chordata	Actinopterygii	Perciformes	Labridae	Halichoeres	0	0	0	0	3.30964e-08	0	0	0	0
Eukaryota	Chordata	Actinopterygii	Perciformes	Malacanthidae	Branchiostegus	0	0	0	0	3.30964e-08	0	0	0	0
Eukaryota	Chordata	Actinopterygii	Perciformes	Odontobutidae	Odontobutis	0	0	0	0	3.30964e-08	0	0	0	0
Eukaryota	Chordata	Actinopterygii	Perciformes	Pholidae	Pholis	0	0	0	0	0	3.76548e-08	0	0	0
Eukaryota	Chordata	Actinopterygii	Perciformes	Scombridae	Thunnus	0	0	0	0	0	3.76548e-08	0	0	0
Eukaryota	Chordata	Actinopterygii	Perciformes	Serranidae	Plectropomus	0	0	0	0	3.30964e-08	0	0	0	0
Eukaryota	Chordata	Actinopterygii	Perciformes	Sparidae	Pagellus	1.45528e-07	0	0	0	0	0	0	0	0
Eukaryota	Chordata	Actinopterygii	Perciformes	Sparidae	Pagrus	0	0	0	0	0	7.53095e-08	0	0	0
Eukaryota	Chordata	Actinopterygii	Perciformes	Sparidae	Parargyrops	0	0	0	0	0	3.76548e-08	0	0	0
Eukaryota	Chordata	Actinopterygii	Perciformes	Toxotidae	Toxotes	0	0	0	0	0	3.76548e-08	0	0	0
Eukaryota	Chordata	Actinopterygii	Perciformes	Trichiuridae	Trichiurus	0	0	0	0	0	0	0	1.75267e-08	0
Eukaryota	Chordata	Actinopterygii	Perciformes	Trichodontidae	Arctoscopus	0	0	0	0	0	0	5.75489e-08	0	0
Eukaryota	Chordata	Actinopterygii	Pleuronectiformes	Cynoglossidae	Cynoglossus	0	0	0	0	0	0	5.75489e-08	0	0
Eukaryota	Chordata	Actinopterygii	Pleuronectiformes	Pleuronectidae	Kareius	0	0	0	0	0	3.76548e-08	0	0	0
Eukaryota	Chordata	Actinopterygii	Polymixiiformes	Polymixiidae	Polymixia	0	0	0	0	3.30964e-08	0	5.75489e-08	0	0
Eukaryota	Chordata	Actinopterygii	Polypteriformes	Polypteridae	Polypterus	0	0	0	0	0	3.76548e-08	0	0	0
Eukaryota	Chordata	Actinopterygii	Salmoniformes	Salmonidae	Oncorhynchus	0	0	0	0	0	3.76548e-08	5.75489e-08	0	0
Eukaryota	Chordata	Actinopterygii	Salmoniformes	Salmonidae	Salmo	0	0	0	0	0	0	0	3.50535e-08	0
Eukaryota	Chordata	Actinopterygii	Scorpaeniformes	Cottidae	Clinocottus	0	0	0	0	0	0	5.75489e-08	0	0
Eukaryota	Chordata	Actinopterygii	Scorpaeniformes	Cottidae	Cottus	0	0	0	0	0	0	5.75489e-08	0	0
Eukaryota	Chordata	Actinopterygii	Semionotiformes	Lepisosteidae	Lepisosteus	0	0	0	0	0	3.76548e-08	0	0	0
Eukaryota	Chordata	Actinopterygii	Siluriformes	Ictaluridae	Ictalurus	0	4.52674e-08	0	0	0	0	0	0	0
Eukaryota	Chordata	Actinopterygii	Stephanoberyciformes	Cetomimidae	Danacetichthys	0	0	0	0	3.30964e-08	0	0	0	0
Eukaryota	Chordata	Actinopterygii	Stephanoberyciformes	Melamphaidae	Scopelogadus	0	0	0	0	0	3.76548e-08	0	0	0
Eukaryota	Chordata	Actinopterygii	Stomiiformes	Gonostomatidae	Diplophos	0	0	0	0	0	0	5.75489e-08	0	0
Eukaryota	Chordata	Actinopterygii	Stomiiformes	Gonostomatidae	Sigmops	0	0	0	0	3.30964e-08	0	0	0	0
Eukaryota	Chordata	Actinopterygii	Synbranchiformes	Synbranchidae	Monopterus	0	0	0	0	0	1.12964e-07	0	0	0
Eukaryota	Chordata	Actinopterygii	Syngnathiformes	Indostomidae	Indostomus	0	0	0	0	0	3.76548e-08	0	3.50535e-08	3.4459e-08
Eukaryota	Chordata	Actinopterygii	Syngnathiformes	Pegasidae	Pegasus	4.85092e-08	0	0	0	0	0	0	0	0
Eukaryota	Chordata	Actinopterygii	Syngnathiformes	Solenostomidae	Solenostomus	0	0	0	0	0	3.76548e-08	0	0	0
Eukaryota	Chordata	Actinopterygii	Tetraodontiformes	Molidae	Mola	0	0	0	0	0	0	5.75489e-08	0	0
Eukaryota	Chordata	Actinopterygii	Tetraodontiformes	Molidae	Ranzania	0	0	0	0	3.30964e-08	3.76548e-08	0	0	0
Eukaryota	Chordata	Actinopterygii	Tetraodontiformes	Tetraodontidae	Tetraodon	0	0	0	0	0	0	1.72647e-07	0	0
Eukaryota	Chordata	Actinopterygii	Zeiformes	Macrurocyttidae	Zenion	0	0	0	0	3.30964e-08	3.76548e-08	5.75489e-08	0	0
Eukaryota	Chordata	Actinopterygii	Zeiformes	Parazenidae	Parazen	0	0	0	0	0	1.12964e-07	0	0	0
Eukaryota	Chordata	Amphibia	Anura	Bufonidae	Bufo	0	0	0	3.71148e-08	0	7.53095e-08	0	0	0
Eukaryota	Chordata	Amphibia	Anura	Hylidae	Hyla	4.85092e-08	0	0	0	0	0	0	0	0
Eukaryota	Chordata	Amphibia	Anura	Mantellidae	Mantella	0	0	0	0	0	3.76548e-08	0	0	0
Eukaryota	Chordata	Amphibia	Anura	Microhylidae	Kaloula	0	0	0	0	0	3.76548e-08	0	0	0
Eukaryota	Chordata	Amphibia	Anura	Pelobatidae	Pelobates	0	0	0	0	0	0	5.75489e-08	0	0
Eukaryota	Chordata	Amphibia	Anura	Pipidae	Xenopus	0.000178368	0.000144584	0.000120755	0.000144711	0.000131558	0.000376058	0.000219837	0.000715459	0.000138043
Eukaryota	Chordata	Amphibia	Anura	Ranidae	Amolops	0	0	0	0	0	3.76548e-08	0	0	0
Eukaryota	Chordata	Amphibia	Anura	Ranidae	Fejervarya	0	0	0	0	0	3.76548e-08	0	0	0
Eukaryota	Chordata	Amphibia	Anura	Ranidae	Limnonectes	0	0	0	0	0	3.76548e-08	0	0	0
Eukaryota	Chordata	Amphibia	Anura	Ranidae	Occidozyga	0	0	0	0	0	7.53095e-08	0	0	0
Eukaryota	Chordata	Amphibia	Anura	Ranidae	Quasipaa	0	0	0	3.71148e-08	0	0	0	0	0
Eukaryota	Chordata	Amphibia	Anura	Ranidae	Rana	0	0	0	0	0	3.76548e-08	0	0	0
Eukaryota	Chordata	Amphibia	Anura	Rhacophoridae	Buergeria	0	0	0	0	0	3.76548e-08	0	0	0
Eukaryota	Chordata	Amphibia	Caudata	Ambystomatidae	Ambystoma	0	0	0	0	0	3.76548e-08	0	0	0
Eukaryota	Chordata	Amphibia	Caudata	Cryptobranchidae	Andrias	0	4.52674e-08	0	0	3.30964e-08	7.53095e-08	0	1.75267e-08	0
Eukaryota	Chordata	Amphibia	Caudata	Hynobiidae	Hynobius	0	0	0	0	3.30964e-08	0	0	0	0
Eukaryota	Chordata	Amphibia	Caudata	Hynobiidae	Onychodactylus	0	0	0	3.71148e-08	0	3.76548e-08	0	1.75267e-08	0
Eukaryota	Chordata	Amphibia	Caudata	Hynobiidae	Ranodon	0	0	5.97502e-08	0	0	0	0	0	0
Eukaryota	Chordata	Amphibia	Caudata	Plethodontidae	Ensatina	0	0	0	0	0	0	0	0	3.4459e-08
Eukaryota	Chordata	Amphibia	Caudata	Rhyacotritonidae	Rhyacotriton	0	0	0	0	0	3.76548e-08	0	0	0
Eukaryota	Chordata	Amphibia	Gymnophiona	Rhinatrematidae	Rhinatrema	0	0	0	0	0	0	5.75489e-08	0	0
Eukaryota	Chordata	Amphibia	Gymnophiona	Typhlonectidae	Typhlonectes	0	0	0	0	0	7.53095e-08	5.75489e-08	0	0
Eukaryota	Chordata	Amphibia	Gymnophiona	Uraeotyphlidae	Uraeotyphlus	0	0	0	0	0	0	5.75489e-08	0	0
Eukaryota	Chordata	Appendicularia	unclassified (derived from Appendicularia)	Oikopleuridae	Oikopleura	4.85092e-08	0	5.97502e-08	3.71148e-07	1.98578e-07	1.88274e-07	5.75489e-08	1.0516e-07	4.13508e-07
Eukaryota	Chordata	Ascidiacea	Enterogona	Ascidiidae	Phallusia	0	0	0	0	0	3.76548e-08	0	0	0
Eukaryota	Chordata	Ascidiacea	Enterogona	Cionidae	Ciona	4.28336e-05	3.37695e-05	2.71266e-05	2.52381e-05	2.58814e-05	7.53095e-05	7.67702e-05	1.4442e-05	2.20882e-05
Eukaryota	Chordata	Ascidiacea	Enterogona	Clavelinidae	Clavelina	0	0	0	0	0	1.50619e-07	0	0	0
Eukaryota	Chordata	Ascidiacea	Enterogona	Didemnidae	Diplosoma	0	0	0	3.71148e-08	0	3.76548e-08	5.75489e-08	0	0
Eukaryota	Chordata	Ascidiacea	Enterogona	Polyclinidae	Aplidium	0	0	0	0	0	2.63583e-07	0	0	0
Eukaryota	Chordata	Ascidiacea	Stolidobranchia	Pyuridae	Halocynthia	0	0	0	0	0	1.50619e-07	0	0	0
Eukaryota	Chordata	Ascidiacea	Stolidobranchia	Pyuridae	Herdmania	0	0	0	0	0	3.76548e-08	0	0	0
Eukaryota	Chordata	Ascidiacea	Stolidobranchia	Pyuridae	Microcosmus	0	0	0	0	0	3.76548e-08	0	0	0
Eukaryota	Chordata	Ascidiacea	Stolidobranchia	Styelidae	Styela	0	0	0	0	0	1.12964e-07	0	0	0
Eukaryota	Chordata	Aves	Anseriformes	Anatidae	Anas	0	9.05347e-08	0	0	0	3.76548e-08	0	1.75267e-08	6.89179e-08
Eukaryota	Chordata	Aves	Anseriformes	Anatidae	Anser	0	0	0	0	0	3.76548e-08	0	1.75267e-08	0
Eukaryota	Chordata	Aves	Anseriformes	Anatidae	Aythya	3.39564e-07	1.35802e-07	0	0	0	2.63583e-07	0	0	3.10131e-07
Eukaryota	Chordata	Aves	Anseriformes	Anatidae	Cairina	5.33601e-07	4.97941e-07	0	0	0	6.02476e-07	0	0	5.51344e-07
Eukaryota	Chordata	Aves	Anseriformes	Anatidae	Cygnus	0	4.52674e-08	0	0	0	0	0	0	3.4459e-08
Eukaryota	Chordata	Aves	Anseriformes	Anatidae	Dendrocygna	1.45528e-07	0	0	0	0	3.76548e-08	0	0	0
Eukaryota	Chordata	Aves	Anseriformes	Anseranatidae	Anseranas	0	4.52674e-08	0	0	0	0	0	0	3.4459e-08
Eukaryota	Chordata	Aves	Apodiformes	Apodidae	Apus	4.85092e-08	4.52674e-08	0	0	0	0	0	0	0
Eukaryota	Chordata	Aves	Apterygiformes	Apterygidae	Apteryx	7.27638e-07	4.52674e-07	0	0	0	4.51857e-07	0	1.75267e-08	5.16885e-07
Eukaryota	Chordata	Aves	Caprimulgiformes	Aegothelidae	Aegotheles	4.85092e-08	0	0	3.71148e-08	0	7.53095e-08	0	0	3.4459e-08
Eukaryota	Chordata	Aves	Casuariiformes	Casuariidae	Casuarius	7.76147e-07	5.88476e-07	0	3.71148e-08	0	2.63583e-07	5.75489e-08	1.75267e-08	5.51344e-07
Eukaryota	Chordata	Aves	Casuariiformes	Dromaiidae	Dromaius	1.45528e-07	0	0	0	0	3.76548e-08	0	0	3.4459e-08
Eukaryota	Chordata	Aves	Charadriiformes	Haematopodidae	Haematopus	0	0	0	0	0	3.76548e-08	0	0	0
Eukaryota	Chordata	Aves	Charadriiformes	Scolopacidae	Arenaria	2.91055e-07	1.35802e-07	0	0	0	1.12964e-07	0	0	1.03377e-07
Eukaryota	Chordata	Aves	Ciconiiformes	Ardeidae	Ardea	4.85092e-07	5.88476e-07	0	0	0	3.38893e-07	0	0	6.5472e-07
Eukaryota	Chordata	Aves	Ciconiiformes	Ardeidae	Egretta	0	0	0	0	0	3.76548e-08	0	0	3.4459e-08
Eukaryota	Chordata	Aves	Ciconiiformes	Cathartidae	Cathartes	4.85092e-08	0	0	0	0	0	0	0	0
Eukaryota	Chordata	Aves	Ciconiiformes	Ciconiidae	Ciconia	1.94037e-07	1.35802e-07	0	3.71148e-08	0	1.50619e-07	0	0	1.37836e-07
Eukaryota	Chordata	Aves	Cuculiformes	Neomorphidae	Geococcyx	0	0	0	0	0	3.76548e-08	0	0	0
Eukaryota	Chordata	Aves	Dinornithiformes	Dinornithidae	Dinornis	4.85092e-08	4.52674e-08	0	0	0	0	0	0	3.4459e-08
Eukaryota	Chordata	Aves	Dinornithiformes	Emeidae	Anomalopteryx	4.36583e-07	4.07406e-07	0	0	0	1.50619e-07	0	0	2.75672e-07
Eukaryota	Chordata	Aves	Dinornithiformes	Emeidae	Emeus	1.45528e-07	0	0	0	0	3.76548e-08	0	0	0
Eukaryota	Chordata	Aves	Falconiformes	Accipitridae	Accipiter	0	0	0	0	0	3.76548e-08	0	0	0
Eukaryota	Chordata	Aves	Falconiformes	Accipitridae	Buteo	9.70183e-08	0	0	0	0	0	0	0	0
Eukaryota	Chordata	Aves	Falconiformes	Accipitridae	Pandion	0	4.52674e-08	0	0	0	0	0	0	0
Eukaryota	Chordata	Aves	Falconiformes	Falconidae	Falco	4.36583e-07	4.52674e-07	0	0	0	1.50619e-07	0	0	1.37836e-07
Eukaryota	Chordata	Aves	Falconiformes	Falconidae	Micrastur	0	0	0	0	0	0	0	1.75267e-08	0
Eukaryota	Chordata	Aves	Galliformes	Megapodiidae	Alectura	0	0	0	0	0	3.76548e-08	0	0	3.4459e-08
Eukaryota	Chordata	Aves	Galliformes	Numididae	Acryllium	9.70183e-08	0	0	0	0	7.53095e-08	0	0	0
Eukaryota	Chordata	Aves	Galliformes	Numididae	Numida	3.39564e-07	1.35802e-07	0	0	0	3.76548e-08	0	0	1.72295e-07
Eukaryota	Chordata	Aves	Galliformes	Phasianidae	Arborophila	9.70183e-08	9.05347e-08	0	0	0	7.53095e-08	0	0	3.4459e-08
Eukaryota	Chordata	Aves	Galliformes	Phasianidae	Bambusicola	4.85092e-07	6.33743e-07	0	0	0	7.53095e-08	0	0	5.16885e-07
Eukaryota	Chordata	Aves	Galliformes	Phasianidae	Chrysolophus	9.70183e-07	8.14813e-07	0	0	0	3.76548e-07	0	0	6.89179e-07
Eukaryota	Chordata	Aves	Galliformes	Phasianidae	Coturnix	5.38452e-06	4.39093e-06	0	0	0	1.9957e-06	0	1.0516e-07	3.48036e-06
Eukaryota	Chordata	Aves	Galliformes	Phasianidae	Francolinus	8.73165e-07	8.6008e-07	0	0	0	2.63583e-07	0	1.75267e-08	6.89179e-07
Eukaryota	Chordata	Aves	Galliformes	Phasianidae	Gallus	0.000995263	0.000982392	3.17274e-05	2.4236e-05	2.00233e-05	0.000530104	6.48e-05	1.57565e-05	0.000747863
Eukaryota	Chordata	Aves	Galliformes	Phasianidae	Lophophorus	0	0	0	0	0	0	0	0	3.4459e-08
Eukaryota	Chordata	Aves	Galliformes	Phasianidae	Lophura	4.85092e-08	0	0	0	0	3.76548e-08	0	0	3.4459e-08
Eukaryota	Chordata	Aves	Galliformes	Phasianidae	Meleagris	0	0	0	0	0	3.76548e-08	0	0	6.89179e-08
Eukaryota	Chordata	Aves	Galliformes	Phasianidae	Pavo	0	0	0	0	0	3.76548e-08	0	0	3.4459e-08
Eukaryota	Chordata	Aves	Galliformes	Phasianidae	Polyplectron	6.30619e-07	9.50615e-07	0	0	0	3.76548e-07	0	1.75267e-08	4.82426e-07
Eukaryota	Chordata	Aves	Galliformes	Phasianidae	Syrmaticus	4.85092e-08	0	0	0	0	7.53095e-08	0	0	6.89179e-08
Eukaryota	Chordata	Aves	Galliformes	Phasianidae	Tragopan	1.94037e-07	1.35802e-07	0	0	0	1.50619e-07	0	0	1.72295e-07
Eukaryota	Chordata	Aves	Gruiformes	Otididae	Otis	4.85092e-08	9.05347e-08	0	0	0	3.76548e-08	0	0	3.4459e-08
Eukaryota	Chordata	Aves	Gruiformes	Rallidae	Porphyrio	0	4.52674e-08	0	0	0	3.76548e-08	0	0	0
Eukaryota	Chordata	Aves	Gruiformes	Rhynochetidae	Rhynochetos	0	0	0	0	0	3.76548e-08	0	0	0
Eukaryota	Chordata	Aves	Passeriformes	Corvidae	Corvus	1.94037e-07	1.81069e-07	0	0	0	2.25929e-07	0	1.75267e-08	2.41213e-07
Eukaryota	Chordata	Aves	Passeriformes	Estrildidae	Taeniopygia	0.000158673	0.000139016	2.75448e-05	2.16008e-05	2.57821e-05	9.1727e-05	4.20682e-05	1.30925e-05	0.000101309
Eukaryota	Chordata	Aves	Passeriformes	Estrildidae	Vidua	0	0	0	0	0	7.53095e-08	5.75489e-08	3.50535e-08	0
Eukaryota	Chordata	Aves	Passeriformes	Eurylaimidae	Smithornis	0	0	0	0	3.30964e-08	0	0	1.75267e-08	0
Eukaryota	Chordata	Aves	Passeriformes	Pycnonotidae	Pycnonotus	0	0	0	0	0	0	0	1.75267e-08	0
Eukaryota	Chordata	Aves	Passeriformes	Sturnidae	Sturnus	0	0	0	0	0	0	0	1.75267e-08	0
Eukaryota	Chordata	Aves	Passeriformes	Sylviidae	Acrocephalus	4.85092e-08	0	0	0	0	0	0	0	0
Eukaryota	Chordata	Aves	Pelecaniformes	Phaethontidae	Phaethon	0	4.52674e-08	0	0	0	3.76548e-08	0	0	0
Eukaryota	Chordata	Aves	Pelecaniformes	Phalacrocoracidae	Phalacrocorax	1.45528e-07	0	0	0	0	7.53095e-08	0	0	1.03377e-07
Eukaryota	Chordata	Aves	Piciformes	Picidae	Dryocopus	1.45528e-07	4.52674e-08	0	0	0	0	0	0	1.03377e-07
Eukaryota	Chordata	Aves	Podicipediformes	Podicipedidae	Tachybaptus	4.36583e-07	3.62139e-07	0	0	0	3.76548e-07	0	0	2.06754e-07
Eukaryota	Chordata	Aves	Procellariiformes	Diomedeidae	Thalassarche	9.70183e-08	4.52674e-08	0	0	0	0	0	0	0
Eukaryota	Chordata	Aves	Psittaciformes	Psittacidae	Agapornis	9.70183e-08	9.05347e-08	0	0	0	3.76548e-08	0	0	0
Eukaryota	Chordata	Aves	Psittaciformes	Psittacidae	Strigops	9.70183e-08	4.52674e-08	0	0	0	0	0	0	3.4459e-08
Eukaryota	Chordata	Aves	Rheiformes	Rheidae	Pterocnemia	2.42546e-07	1.81069e-07	0	0	0	0	0	0	3.4459e-08
Eukaryota	Chordata	Aves	Sphenisciformes	Spheniscidae	Eudyptula	1.45528e-07	4.52674e-08	0	0	0	0	5.75489e-08	0	6.89179e-08
Eukaryota	Chordata	Aves	Struthioniformes	Struthionidae	Struthio	4.36583e-07	9.05347e-08	0	0	0	3.01238e-07	1.15098e-07	0	1.37836e-07
Eukaryota	Chordata	Aves	Tinamiformes	Tinamidae	Eudromia	1.45528e-07	0	0	0	3.30964e-08	7.53095e-08	0	0	0
Eukaryota	Chordata	Aves	Tinamiformes	Tinamidae	Tinamus	4.85092e-08	1.35802e-07	0	0	0	7.53095e-08	0	1.75267e-08	6.89179e-08
Eukaryota	Chordata	Chondrichthyes	Carcharhiniformes	Scyliorhinidae	Scyliorhinus	0	0	0	0	0	3.76548e-08	5.75489e-08	0	0
Eukaryota	Chordata	Chondrichthyes	Carcharhiniformes	Triakidae	Mustelus	0	0	0	0	0	0	1.15098e-07	0	0
Eukaryota	Chordata	Chondrichthyes	Chimaeriformes	Callorhinchidae	Callorhinchus	0	0	0	0	0	3.76548e-08	0	0	0
Eukaryota	Chordata	Chondrichthyes	Chimaeriformes	Chimaeridae	Chimaera	0	0	0	0	0	0	5.75489e-08	0	0
Eukaryota	Chordata	Chondrichthyes	Heterodontiformes	Heterodontidae	Heterodontus	4.85092e-08	0	0	0	0	0	0	0	0
Eukaryota	Chordata	Chondrichthyes	Myliobatiformes	Plesiobatidae	Plesiobatis	0	0	0	0	0	7.53095e-08	0	0	0
Eukaryota	Chordata	Chondrichthyes	Orectolobiformes	Hemiscylliidae	Chiloscyllium	0	0	0	0	0	0	1.15098e-07	0	0
Eukaryota	Chordata	Chondrichthyes	Squaliformes	Squalidae	Squalus	0	0	0	0	0	0	5.75489e-08	0	0
Eukaryota	Chordata	Mammalia	Carnivora	Canidae	Canis	4.86547e-05	4.0288e-05	1.85823e-05	1.85574e-05	2.16781e-05	4.72567e-05	4.93769e-05	9.32422e-06	2.88422e-05
Eukaryota	Chordata	Mammalia	Carnivora	Canidae	Cuon	0	0	0	0	0	7.53095e-08	0	0	0
Eukaryota	Chordata	Mammalia	Carnivora	Felidae	Felis	0	0	0	0	0	0	0	1.75267e-08	0
Eukaryota	Chordata	Mammalia	Carnivora	Felidae	Panthera	0	0	5.97502e-08	0	3.30964e-08	0	5.75489e-08	0	0
Eukaryota	Chordata	Mammalia	Carnivora	Mephitidae	Spilogale	0	0	0	0	0	0	5.75489e-08	0	0
Eukaryota	Chordata	Mammalia	Carnivora	Phocidae	Halichoerus	0	0	0	3.71148e-08	0	7.53095e-08	0	0	0
Eukaryota	Chordata	Mammalia	Carnivora	Phocidae	Leptonychotes	0	0	0	0	3.30964e-08	0	0	0	0
Eukaryota	Chordata	Mammalia	Carnivora	Ursidae	Ailuropoda	2.94451e-05	2.23168e-05	7.22977e-06	9.31582e-06	8.00933e-06	2.49274e-05	2.46309e-05	4.08373e-06	1.81599e-05
Eukaryota	Chordata	Mammalia	Carnivora	Ursidae	Ursus	0	0	0	0	3.30964e-08	0	5.75489e-08	0	0
Eukaryota	Chordata	Mammalia	Cetacea	Balaenopteridae	Balaenoptera	0	0	0	0	0	3.76548e-08	0	0	0
Eukaryota	Chordata	Mammalia	Cetacea	Lipotidae	Lipotes	0	0	0	0	0	3.76548e-08	5.75489e-08	0	0
Eukaryota	Chordata	Mammalia	Cetacea	Physeteridae	Kogia	0	0	0	1.11344e-07	6.61928e-08	0	0	0	0
Eukaryota	Chordata	Mammalia	Cetacea	Platanistidae	Platanista	0	0	0	0	0	3.76548e-08	5.75489e-08	0	0
Eukaryota	Chordata	Mammalia	Cetacea	Pontoporiidae	Pontoporia	0	0	0	0	0	0	5.75489e-08	0	0
Eukaryota	Chordata	Mammalia	Cetacea	Ziphiidae	Berardius	0	0	0	0	3.30964e-08	0	0	0	0
Eukaryota	Chordata	Mammalia	Chiroptera	Mystacinidae	Mystacina	0	0	0	0	0	0	5.75489e-08	0	0
Eukaryota	Chordata	Mammalia	Chiroptera	Phyllostomidae	Artibeus	0	0	0	0	3.30964e-08	3.76548e-08	0	0	0
Eukaryota	Chordata	Mammalia	Chiroptera	Rhinolophidae	Rhinolophus	0	0	0	0	0	3.76548e-08	0	0	0
Eukaryota	Chordata	Mammalia	Chiroptera	Vespertilionidae	Pipistrellus	0	0	0	3.71148e-08	0	0	0	0	0
Eukaryota	Chordata	Mammalia	Cingulata	Dasypodidae	Dasypus	0	0	0	0	3.30964e-08	7.53095e-08	5.75489e-08	0	0
Eukaryota	Chordata	Mammalia	Dasyuromorphia	Dasyuridae	Dasyurus	0	0	0	0	0	3.76548e-08	0	0	0
Eukaryota	Chordata	Mammalia	Dasyuromorphia	Dasyuridae	Phascogale	0	1.81069e-07	0	0	0	0	0	0	0
Eukaryota	Chordata	Mammalia	Dasyuromorphia	Dasyuridae	Sminthopsis	0	0	0	0	0	7.53095e-08	0	0	3.4459e-08
Eukaryota	Chordata	Mammalia	Dasyuromorphia	Thylacinidae	Thylacinus	0	0	0	0	0	3.76548e-08	1.72647e-07	0	0
Eukaryota	Chordata	Mammalia	Dermoptera	Cynocephalidae	Galeopterus	0	0	0	0	0	0	5.75489e-08	0	0
Eukaryota	Chordata	Mammalia	Didelphimorphia	Didelphidae	Didelphis	0	0	0	0	0	3.76548e-08	0	0	0
Eukaryota	Chordata	Mammalia	Didelphimorphia	Didelphidae	Monodelphis	4.94794e-05	4.54937e-05	3.07714e-05	3.22899e-05	2.97537e-05	5.41475e-05	5.62828e-05	1.31275e-05	3.59062e-05
Eukaryota	Chordata	Mammalia	Diprotodontia	Macropodidae	Lagorchestes	0	0	0	0	0	0	0	1.75267e-08	0
Eukaryota	Chordata	Mammalia	Diprotodontia	Macropodidae	Macropus	0	0	0	0	3.30964e-08	0	0	0	0
Eukaryota	Chordata	Mammalia	Diprotodontia	Vombatidae	Vombatus	0	0	0	3.71148e-08	0	0	0	0	0
Eukaryota	Chordata	Mammalia	Hyracoidea	Procaviidae	Procavia	0	0	0	0	0	3.76548e-08	0	0	0
Eukaryota	Chordata	Mammalia	Insectivora	Erinaceidae	Echinosorex	4.85092e-08	0	0	0	0	7.53095e-08	5.75489e-08	1.75267e-08	0
Eukaryota	Chordata	Mammalia	Insectivora	Erinaceidae	Erinaceus	0	0	0	0	0	3.76548e-08	0	0	0
Eukaryota	Chordata	Mammalia	Insectivora	Erinaceidae	Hemiechinus	0	0	0	0	3.30964e-08	0	5.75489e-08	1.75267e-08	0
Eukaryota	Chordata	Mammalia	Insectivora	Erinaceidae	Hylomys	0	0	0	0	0	0	5.75489e-08	0	0
Eukaryota	Chordata	Mammalia	Insectivora	Soricidae	Episoriculus	0	0	0	3.71148e-08	1.32386e-07	3.76548e-08	0	1.75267e-08	0
Eukaryota	Chordata	Mammalia	Insectivora	Soricidae	Sorex	0	4.52674e-08	0	0	3.30964e-08	3.76548e-08	0	0	3.4459e-08
Eukaryota	Chordata	Mammalia	Insectivora	Talpidae	Talpa	0	0	0	0	0	3.76548e-08	5.75489e-08	1.75267e-08	0
Eukaryota	Chordata	Mammalia	Insectivora	Talpidae	Urotrichus	0	0	0	0	3.30964e-08	0	0	0	0
Eukaryota	Chordata	Mammalia	Lagomorpha	Leporidae	Lepus	0	0	0	0	0	0	5.75489e-08	0	0
Eukaryota	Chordata	Mammalia	Lagomorpha	Leporidae	Oryctolagus	1.29519e-05	7.92179e-06	7.22977e-06	4.08263e-06	4.03776e-06	1.49866e-05	1.38117e-05	3.2775e-06	8.61474e-06
Eukaryota	Chordata	Mammalia	Macroscelidea	Macroscelididae	Macroscelides	4.85092e-08	0	0	0	0	0	0	0	0
Eukaryota	Chordata	Mammalia	Monotremata	Ornithorhynchidae	Ornithorhynchus	3.24041e-05	2.56213e-05	1.15915e-05	1.12829e-05	9.66415e-06	3.5772e-05	3.08462e-05	5.06523e-06	1.79531e-05
Eukaryota	Chordata	Mammalia	Monotremata	Tachyglossidae	Tachyglossus	0	4.52674e-08	0	0	1.32386e-07	3.76548e-08	1.15098e-07	1.75267e-08	3.4459e-08
Eukaryota	Chordata	Mammalia	Paucituberculata	Caenolestidae	Caenolestes	0	0	0	0	0	3.76548e-08	0	0	0
Eukaryota	Chordata	Mammalia	Paucituberculata	Caenolestidae	Rhyncholestes	0	0	0	3.71148e-08	0	3.76548e-08	1.15098e-07	3.50535e-08	0
Eukaryota	Chordata	Mammalia	Peramelemorphia	Peramelidae	Isoodon	0	0	0	3.71148e-08	0	0	0	0	0
Eukaryota	Chordata	Mammalia	Perissodactyla	Equidae	Equus	2.05194e-05	1.22675e-05	1.15318e-05	8.05391e-06	9.79654e-06	1.89403e-05	2.61272e-05	3.45277e-06	1.18194e-05
Eukaryota	Chordata	Mammalia	Perissodactyla	Rhinocerotidae	Ceratotherium	0	4.52674e-08	0	0	0	0	0	0	0
Eukaryota	Chordata	Mammalia	Perissodactyla	Rhinocerotidae	Diceros	0	0	0	3.71148e-08	3.30964e-08	0	0	0	0
Eukaryota	Chordata	Mammalia	Perissodactyla	Rhinocerotidae	Rhinoceros	0	0	0	0	0	0	5.75489e-08	0	0
Eukaryota	Chordata	Mammalia	Pholidota	Manidae	Manis	0	0	0	0	0	0	5.75489e-08	0	0
Eukaryota	Chordata	Mammalia	Pilosa	Bradypodidae	Bradypus	0	0	0	3.71148e-08	0	0	0	0	0
Eukaryota	Chordata	Mammalia	Primates	Cebidae	Callithrix	5.96663e-06	3.84773e-06	2.33026e-06	7.2745e-06	5.5602e-06	8.3217e-06	9.66821e-06	1.41967e-06	2.44659e-06
Eukaryota	Chordata	Mammalia	Primates	Cebidae	Cebus	0	0	0	0	0	0	2.30195e-07	0	0
Eukaryota	Chordata	Mammalia	Primates	Cebidae	Saimiri	0	0	0	0	0	0	4.02842e-07	0	0
Eukaryota	Chordata	Mammalia	Primates	Cercopithecidae	Chlorocebus	0	0	0	3.71148e-08	0	3.76548e-08	5.75489e-08	1.75267e-08	0
Eukaryota	Chordata	Mammalia	Primates	Cercopithecidae	Colobus	0	0	0	3.71148e-08	0	0	0	0	0
Eukaryota	Chordata	Mammalia	Primates	Cercopithecidae	Macaca	3.61393e-05	3.40863e-05	1.83433e-05	2.01162e-05	1.99902e-05	3.38893e-05	3.09037e-05	8.72831e-06	3.55961e-05
Eukaryota	Chordata	Mammalia	Primates	Cercopithecidae	Papio	0	0	0	0	0	0	5.75489e-08	0	0
Eukaryota	Chordata	Mammalia	Primates	Cercopithecidae	Pygathrix	0	0	5.97502e-08	0	6.61928e-08	0	0	0	0
Eukaryota	Chordata	Mammalia	Primates	Cercopithecidae	Rhinopithecus	0	0	1.195e-07	0	6.61928e-08	0	0	0	0
Eukaryota	Chordata	Mammalia	Primates	Cercopithecidae	Semnopithecus	0	0	0	0	0	7.53095e-08	0	0	0
Eukaryota	Chordata	Mammalia	Primates	Cercopithecidae	Trachypithecus	0	0	0	0	3.30964e-08	0	0	0	0
Eukaryota	Chordata	Mammalia	Primates	Hominidae	Gorilla	0	4.52674e-08	0	0	9.92892e-08	3.76548e-08	1.15098e-07	5.25802e-08	0
Eukaryota	Chordata	Mammalia	Primates	Hominidae	Homo	0.000164398	0.000133312	6.42315e-05	6.28725e-05	6.18572e-05	0.000167978	0.000154634	9.62042e-05	0.000100689
Eukaryota	Chordata	Mammalia	Primates	Hominidae	Pan	4.72964e-05	4.46336e-05	2.16296e-05	1.97822e-05	2.01888e-05	5.55031e-05	5.54771e-05	1.12697e-05	3.38387e-05
Eukaryota	Chordata	Mammalia	Primates	Hominidae	Pongo	2.96391e-05	2.26337e-05	1.27865e-05	1.38438e-05	1.10542e-05	3.52448e-05	3.21123e-05	7.44886e-06	1.81254e-05
Eukaryota	Chordata	Mammalia	Primates	Hylobatidae	Hylobates	0	0	0	0	0	3.76548e-08	0	1.75267e-08	0
Eukaryota	Chordata	Mammalia	Primates	Hylobatidae	Symphalangus	0	0	1.79251e-07	0	3.30964e-08	0	5.75489e-08	0	0
Eukaryota	Chordata	Mammalia	Primates	Indriidae	Propithecus	0	0	0	0	0	7.53095e-08	0	0	0
Eukaryota	Chordata	Mammalia	Primates	Lorisidae	Nycticebus	0	0	0	0	0	0	1.15098e-07	0	0
Eukaryota	Chordata	Mammalia	Primates	Lorisidae	Perodicticus	0	0	5.97502e-08	0	0	0	0	0	0
Eukaryota	Chordata	Mammalia	Primates	Tarsiidae	Tarsius	0	0	0	0	0	0	0	1.75267e-08	0
Eukaryota	Chordata	Mammalia	Proboscidea	Elephantidae	Elephas	0	0	0	0	0	7.53095e-08	0	0	0
Eukaryota	Chordata	Mammalia	Proboscidea	Elephantidae	Loxodonta	0	0	0	3.71148e-08	0	3.76548e-08	0	0	0
Eukaryota	Chordata	Mammalia	Rodentia	Anomaluridae	Anomalurus	0	0	0	3.71148e-08	3.30964e-08	0	0	1.75267e-08	0
Eukaryota	Chordata	Mammalia	Rodentia	Caviidae	Cavia	4.85092e-08	0	0	0	0	0	0	0	0
Eukaryota	Chordata	Mammalia	Rodentia	Cricetidae	Microtus	0	0	0	0	3.30964e-08	1.12964e-07	5.75489e-08	1.75267e-08	0
Eukaryota	Chordata	Mammalia	Rodentia	Cricetidae	Proedromys	0	0	0	0	0	3.76548e-08	0	0	0
Eukaryota	Chordata	Mammalia	Rodentia	Gliridae	Glis	0	0	0	0	0	3.76548e-08	0	0	0
Eukaryota	Chordata	Mammalia	Rodentia	Muridae	Mus	0.000159644	0.000124802	5.92124e-05	4.61337e-05	4.68976e-05	0.000167639	0.000162633	2.99707e-05	9.4452e-05
Eukaryota	Chordata	Mammalia	Rodentia	Muridae	Rattus	0.000136456	0.000100494	5.06084e-05	4.26078e-05	4.55738e-05	0.00014241	0.000126262	2.62726e-05	8.05651e-05
Eukaryota	Chordata	Mammalia	Rodentia	Sciuridae	Sciurus	0	0	0	0	0	3.76548e-08	5.75489e-08	0	0
Eukaryota	Chordata	Mammalia	Rodentia	Spalacidae	Nannospalax	0	0	0	0	3.30964e-08	0	0	0	0
Eukaryota	Chordata	Mammalia	Rodentia	Thryonomyidae	Thryonomys	0	0	0	0	0	3.76548e-08	5.75489e-08	0	0
Eukaryota	Chordata	Mammalia	Scandentia	Tupaiidae	Tupaia	0	0	0	0	0	3.76548e-08	0	0	0
Eukaryota	Chordata	Mammalia	Sirenia	Dugongidae	Dugong	0	0	0	0	0	1.50619e-07	4.02842e-07	1.75267e-08	0
Eukaryota	Chordata	Mammalia	Sirenia	Trichechidae	Trichechus	0	0	0	0	0	3.76548e-08	0	0	0
Eukaryota	Chordata	Mammalia	Tubulidentata	Orycteropodidae	Orycteropus	0	0	0	3.71148e-08	0	3.76548e-08	0	0	0
Eukaryota	Chordata	Mammalia	unclassified (derived from Mammalia)	Bovidae	Ammotragus	0	0	0	7.42296e-08	6.61928e-08	0	0	0	0
Eukaryota	Chordata	Mammalia	unclassified (derived from Mammalia)	Bovidae	Antilope	0	0	0	0	0	3.76548e-08	0	0	0
Eukaryota	Chordata	Mammalia	unclassified (derived from Mammalia)	Bovidae	Bison	0	0	0	1.48459e-07	1.32386e-07	0	0	0	0
Eukaryota	Chordata	Mammalia	unclassified (derived from Mammalia)	Bovidae	Bos	0.000104877	9.57405e-05	3.78816e-05	6.86995e-05	5.79187e-05	0.000121926	0.000123327	6.86347e-05	7.62232e-05
Eukaryota	Chordata	Mammalia	unclassified (derived from Mammalia)	Bovidae	Bubalus	0	0	0	2.22689e-07	1.65482e-07	0	0	0	0
Eukaryota	Chordata	Mammalia	unclassified (derived from Mammalia)	Bovidae	Budorcas	0	0	0	7.42296e-08	0	0	0	0	0
Eukaryota	Chordata	Mammalia	unclassified (derived from Mammalia)	Bovidae	Capra	0	0	0	7.42296e-08	1.32386e-07	0	5.75489e-08	0	0
Eukaryota	Chordata	Mammalia	unclassified (derived from Mammalia)	Bovidae	Ovis	0	4.52674e-08	0	1.85574e-07	1.32386e-07	3.76548e-08	0	0	0
Eukaryota	Chordata	Mammalia	unclassified (derived from Mammalia)	Camelidae	Lama	0	0	0	0	6.61928e-08	0	0	0	0
Eukaryota	Chordata	Mammalia	unclassified (derived from Mammalia)	Cervidae	Cervus	0	0	0	3.71148e-08	0	0	0	0	0
Eukaryota	Chordata	Mammalia	unclassified (derived from Mammalia)	Cervidae	Muntiacus	9.70183e-08	1.81069e-07	0	2.96919e-07	1.32386e-07	1.50619e-07	0	0	1.37836e-07
Eukaryota	Chordata	Mammalia	unclassified (derived from Mammalia)	Cervidae	Rangifer	0	0	0	0	0	0	0	1.75267e-08	0
Eukaryota	Chordata	Mammalia	unclassified (derived from Mammalia)	Giraffidae	Giraffa	0	0	0	0	0	3.76548e-08	0	0	0
Eukaryota	Chordata	Mammalia	unclassified (derived from Mammalia)	Hippopotamidae	Hippopotamus	0	0	0	0	3.30964e-08	3.76548e-08	0	0	0
Eukaryota	Chordata	Mammalia	unclassified (derived from Mammalia)	Moschidae	Moschus	0	0	0	7.42296e-08	1.32386e-07	0	0	1.75267e-08	0
Eukaryota	Chordata	Mammalia	unclassified (derived from Mammalia)	Suidae	Phacochoerus	0	0	0	3.71148e-08	0	0	0	3.50535e-08	0
Eukaryota	Chordata	Mammalia	unclassified (derived from Mammalia)	Suidae	Sus	2.15381e-05	1.87407e-05	1.10538e-05	8.38795e-06	7.61217e-06	2.48521e-05	2.91773e-05	4.97759e-06	1.43349e-05
Eukaryota	Chordata	Mammalia	unclassified (derived from Mammalia)	Tenrecidae	Echinops	0	0	0	0	0	3.76548e-08	0	0	0
Eukaryota	Chordata	Thaliacea	Doliolida	Doliolidae	Doliolum	0	0	0	0	0	3.76548e-08	0	0	0
Eukaryota	Chordata	unclassified (derived from Chordata)	Coelacanthiformes	Coelacanthidae	Latimeria	0	0	0	0	0	3.76548e-08	0	1.75267e-08	0
Eukaryota	Chordata	unclassified (derived from Chordata)	Lepidosireniformes	Lepidosirenidae	Lepidosiren	0	0	0	0	0	7.53095e-08	0	0	0
Eukaryota	Chordata	unclassified (derived from Chordata)	Lepidosireniformes	Protopteridae	Protopterus	0	0	0	0	0	1.12964e-07	1.15098e-07	0	0
Eukaryota	Chordata	unclassified (derived from Chordata)	Myxiniformes	Myxinidae	Eptatretus	0	0	0	0	0	3.76548e-08	0	0	0
Eukaryota	Chordata	unclassified (derived from Chordata)	Myxiniformes	Myxinidae	Myxine	4.85092e-08	0	0	0	0	0	0	0	0
Eukaryota	Chordata	unclassified (derived from Chordata)	Petromyzontiformes	Petromyzontidae	Lampetra	0	0	0	0	0	3.76548e-08	0	0	0
Eukaryota	Chordata	unclassified (derived from Chordata)	Petromyzontiformes	Petromyzontidae	Petromyzon	0	0	0	0	0	7.53095e-08	0	0	0
Eukaryota	Chordata	unclassified (derived from Chordata)	Sphenodontia	Sphenodontidae	Sphenodon	9.70183e-08	1.81069e-07	0	3.71148e-08	3.30964e-08	7.53095e-08	5.75489e-08	1.75267e-08	6.89179e-08
Eukaryota	Chordata	unclassified (derived from Chordata)	Squamata	Agamidae	Calotes	0	0	0	0	0	0	5.75489e-08	0	0
Eukaryota	Chordata	unclassified (derived from Chordata)	Squamata	Agamidae	Chlamydosaurus	0	0	0	0	0	0	1.15098e-07	0	0
Eukaryota	Chordata	unclassified (derived from Chordata)	Squamata	Agamidae	Leiolepis	0	0	0	0	0	0	0	1.75267e-08	0
Eukaryota	Chordata	unclassified (derived from Chordata)	Squamata	Amphisbaenidae	Geocalamus	9.70183e-08	1.81069e-07	0	0	3.30964e-08	1.12964e-07	0	1.75267e-08	3.4459e-08
Eukaryota	Chordata	unclassified (derived from Chordata)	Squamata	Amphisbaenidae	Rhineura	0	0	0	0	0	3.76548e-08	5.75489e-08	0	0
Eukaryota	Chordata	unclassified (derived from Chordata)	Squamata	Aniliidae	Anilius	0	0	0	0	0	7.53095e-08	0	0	0
Eukaryota	Chordata	unclassified (derived from Chordata)	Squamata	Bipedidae	Bipes	0	4.52674e-08	0	0	0	0	0	0	6.89179e-08
Eukaryota	Chordata	unclassified (derived from Chordata)	Squamata	Chamaeleonidae	Chamaeleo	0	0	0	0	6.61928e-08	3.76548e-08	1.15098e-07	0	0
Eukaryota	Chordata	unclassified (derived from Chordata)	Squamata	Colubridae	Achalinus	0	0	0	0	0	3.76548e-08	0	0	0
Eukaryota	Chordata	unclassified (derived from Chordata)	Squamata	Colubridae	Elaphe	0	0	0	0	0	3.76548e-08	0	0	0
Eukaryota	Chordata	unclassified (derived from Chordata)	Squamata	Colubridae	Enhydris	0	0	0	0	0	3.76548e-08	0	0	0
Eukaryota	Chordata	unclassified (derived from Chordata)	Squamata	Colubridae	Imantodes	0	0	0	0	0	3.76548e-08	0	0	0
Eukaryota	Chordata	unclassified (derived from Chordata)	Squamata	Colubridae	Pseudoleptodeira	0	0	0	0	0	0	5.75489e-08	1.75267e-08	0
Eukaryota	Chordata	unclassified (derived from Chordata)	Squamata	Elapidae	Bungarus	4.85092e-08	0	0	0	0	0	0	0	0
Eukaryota	Chordata	unclassified (derived from Chordata)	Squamata	Gekkonidae	Gekko	0	0	0	0	3.30964e-08	1.12964e-07	0	0	0
Eukaryota	Chordata	unclassified (derived from Chordata)	Squamata	Gekkonidae	Heteronotia	0	0	0	0	0	3.76548e-08	0	0	0
Eukaryota	Chordata	unclassified (derived from Chordata)	Squamata	Iguanidae	Iguana	0	0	0	0	0	3.76548e-08	0	0	0
Eukaryota	Chordata	unclassified (derived from Chordata)	Squamata	Iguanidae	Oplurus	0	0	0	0	0	3.76548e-08	0	0	0
Eukaryota	Chordata	unclassified (derived from Chordata)	Squamata	Lacertidae	Podarcis	0	0	0	0	0	3.76548e-08	0	0	0
Eukaryota	Chordata	unclassified (derived from Chordata)	Squamata	Pythonidae	Python	0	0	0	0	0	3.76548e-08	0	0	0
Eukaryota	Chordata	unclassified (derived from Chordata)	Squamata	Shinisauridae	Shinisaurus	0	0	0	3.71148e-08	0	0	0	0	0
Eukaryota	Chordata	unclassified (derived from Chordata)	Squamata	Typhlopidae	Ramphotyphlops	0	0	0	0	0	7.53095e-08	5.75489e-08	0	0
Eukaryota	Chordata	unclassified (derived from Chordata)	Squamata	Viperidae	Daboia	0	0	0	0	0	3.76548e-08	0	0	0
Eukaryota	Chordata	unclassified (derived from Chordata)	Squamata	Xantusiidae	Lepidophyma	0	0	0	0	0	3.76548e-08	0	0	3.4459e-08
Eukaryota	Chordata	unclassified (derived from Chordata)	Testudines	Carettochelyidae	Carettochelys	0	0	0	0	0	3.76548e-08	0	0	0
Eukaryota	Chordata	unclassified (derived from Chordata)	Testudines	Emydidae	Chrysemys	0	0	0	0	0	0	0	0	3.4459e-08
Eukaryota	Chordata	unclassified (derived from Chordata)	Testudines	Geoemydidae	Cuora	0	0	0	0	0	0	5.75489e-08	0	0
Eukaryota	Chordata	unclassified (derived from Chordata)	Testudines	Kinosternidae	Kinosternon	0	0	0	0	0	3.76548e-08	1.72647e-07	0	0
Eukaryota	Chordata	unclassified (derived from Chordata)	Testudines	Pelomedusidae	Pelomedusa	0	0	0	0	0	1.50619e-07	0	0	0
Eukaryota	Chordata	unclassified (derived from Chordata)	Testudines	Trionychidae	Dogania	0	0	0	0	0	3.76548e-08	0	0	0
Eukaryota	Chordata	unclassified (derived from Chordata)	Testudines	Trionychidae	Lissemys	0	0	0	0	0	3.76548e-08	0	0	0
Eukaryota	Chordata	unclassified (derived from Chordata)	Testudines	Trionychidae	Palea	0	0	0	3.71148e-08	0	0	0	0	0
Eukaryota	Chordata	unclassified (derived from Chordata)	Testudines	Trionychidae	Pelodiscus	0	0	0	3.71148e-08	0	0	0	0	0
Eukaryota	Chordata	unclassified (derived from Chordata)	unclassified (derived from Chordata)	Branchiostomidae	Branchiostoma	7.86819e-05	6.49134e-05	4.86964e-05	4.29047e-05	4.3952e-05	0.000159091	0.00017115	2.31703e-05	4.7002e-05
Eukaryota	Chordata	unclassified (derived from Chordata)	unclassified (derived from Chordata)	Crocodylidae	Alligator	0	0	0	0	0	7.53095e-08	0	0	0
Eukaryota	Chordata	unclassified (derived from Chordata)	unclassified (derived from Chordata)	Crocodylidae	Caiman	0	0	0	0	3.30964e-08	0	0	0	0
Eukaryota	Chordata	unclassified (derived from Chordata)	unclassified (derived from Chordata)	Crocodylidae	Crocodylus	0	0	0	3.71148e-08	0	1.12964e-07	0	1.75267e-08	0
Eukaryota	Chordata	unclassified (derived from Chordata)	unclassified (derived from Chordata)	Crocodylidae	Paleosuchus	0	0	0	0	0	3.76548e-08	5.75489e-08	0	0
Eukaryota	Chordata	unclassified (derived from Chordata)	unclassified (derived from Chordata)	Crocodylidae	Tomistoma	0	0	0	0	0	3.76548e-08	5.75489e-08	0	0
Eukaryota	Chordata	unclassified (derived from Chordata)	unclassified (derived from Chordata)	Epigonichthyidae	Epigonichthys	0	0	0	3.71148e-08	0	0	0	1.75267e-08	0
Eukaryota	Chromerida	unclassified (derived from Chromerida)	unclassified (derived from Chromerida)	unclassified (derived from Chromerida)	Chromera	4.85092e-08	1.35802e-07	0	0	0	3.76548e-08	4.02842e-07	1.75267e-08	3.4459e-08
Eukaryota	Chromerida	unclassified (derived from Chromerida)	unclassified (derived from Chromerida)	unclassified (derived from Chromerida)	unclassified (derived from Chromerida)	3.39564e-07	1.81069e-07	2.39001e-07	7.42296e-08	9.92892e-08	7.53095e-08	1.66892e-06	7.01069e-08	0
Eukaryota	Chytridiomycota	Chytridiomycetes	Chytridiales	Synchytriaceae	Synchytrium	0	0	5.97502e-08	0	0	0	0	0	0
Eukaryota	Chytridiomycota	Chytridiomycetes	Chytridiales	unclassified (derived from Chytridiales)	Batrachochytrium	0	0	0	0	0	3.72782e-06	8.34459e-06	6.08178e-06	5.27222e-06
Eukaryota	Chytridiomycota	Chytridiomycetes	Cladochytriales	Cladochytriaceae	Cladochytrium	0	0	0	0	0	9.71493e-06	1.91062e-05	0	0
Eukaryota	Chytridiomycota	Chytridiomycetes	Cladochytriales	Cladochytriaceae	Polychytrium	0	8.28393e-06	0	0	1.98578e-06	3.46424e-06	1.22004e-05	1.91041e-06	0
Eukaryota	Chytridiomycota	Chytridiomycetes	Rhizophydiales	Rhizophydiaceae	Rhizophydium	0	0	0	0	0	1.50619e-07	5.75489e-08	1.75267e-08	0
Eukaryota	Chytridiomycota	Chytridiomycetes	Rhizophydiales	Terramycetaceae	Boothiomyces	0	0	0	0	9.92892e-08	1.50619e-07	0	5.25802e-08	0
Eukaryota	Chytridiomycota	Chytridiomycetes	Spizellomycetales	Olpidiaceae	Olpidium	0	1.13168e-06	0	0	0	5.49759e-06	0	0	0
Eukaryota	Chytridiomycota	Chytridiomycetes	Spizellomycetales	Spizellomycetaceae	Rhizophlyctis	0	0	0	1.9411e-05	0	0	4.7708e-05	4.38168e-07	0
Eukaryota	Chytridiomycota	Chytridiomycetes	Spizellomycetales	Spizellomycetaceae	Spizellomyces	0	9.05347e-08	0	0	6.61928e-08	7.1544e-07	2.87744e-07	1.75267e-08	0
Eukaryota	Chytridiomycota	Chytridiomycetes	Spizellomycetales	unclassified (derived from Spizellomycetales)	Rozella	0	0	0	0	0	1.71706e-05	0	0	0
Eukaryota	Chytridiomycota	Monoblepharidomycetes	Monoblepharidales	Harpochytriaceae	Harpochytrium	0	4.52674e-08	0	5.93837e-07	6.61928e-08	1.01668e-06	3.45293e-07	1.75267e-08	0
Eukaryota	Chytridiomycota	Monoblepharidomycetes	Monoblepharidales	Monoblepharidaceae	Monoblepharella	0	4.52674e-08	0	6.30952e-07	3.30964e-08	3.38893e-07	1.72647e-07	3.50535e-08	0
Eukaryota	Chytridiomycota	Monoblepharidomycetes	Monoblepharidales	unclassified (derived from Monoblepharidales)	Hyaloraphidium	0	4.52674e-08	0	7.42296e-08	3.30964e-08	5.72352e-06	3.45293e-07	1.0516e-07	0
Eukaryota	Cnidaria	Anthozoa	Actiniaria	Edwardsiidae	Nematostella	0.000297507	0.000313205	0.000170527	0.000477631	0.000460702	0.000701809	0.000266164	0.000399732	0.000197829
Eukaryota	Cnidaria	Anthozoa	Actiniaria	Metridiidae	Metridium	0	0	0	1.85574e-07	0	1.46854e-06	4.60391e-07	5.25802e-08	6.89179e-08
Eukaryota	Cnidaria	Anthozoa	Alcyonacea	Briareidae	Briareum	0	0	0	0	6.61928e-08	3.76548e-07	1.15098e-07	0	0
Eukaryota	Cnidaria	Anthozoa	Alcyonacea	Gorgoniidae	Pseudopterogorgia	0	0	0	0	0	1.50619e-07	0	0	0
Eukaryota	Cnidaria	Anthozoa	Alcyonacea	Isididae	Acanella	0	0	0	0	0	1.12964e-07	5.75489e-08	0	0
Eukaryota	Cnidaria	Anthozoa	Alcyonacea	Isididae	unclassified (derived from Isididae)	0	0	0	0	0	7.53095e-08	0	0	0
Eukaryota	Cnidaria	Anthozoa	Alcyonacea	Nephtheidae	Dendronephthya	0	0	0	0	0	1.12964e-07	1.15098e-07	0	0
Eukaryota	Cnidaria	Anthozoa	Antipatharia	Cladopathidae	Chrysopathes	0	0	0	0	6.61928e-08	1.12964e-07	5.75489e-08	0	0
Eukaryota	Cnidaria	Anthozoa	Corallimorpharia	Actinodiscidae	Rhodactis	0	0	0	0	0	7.53095e-08	0	0	0
Eukaryota	Cnidaria	Anthozoa	Corallimorpharia	Discosomatidae	Discosoma	0	0	0	0	0	7.53095e-08	5.75489e-08	0	0
Eukaryota	Cnidaria	Anthozoa	Corallimorpharia	Ricordeidae	Ricordea	0	0	0	7.42296e-08	0	1.50619e-07	5.75489e-08	0	0
Eukaryota	Cnidaria	Anthozoa	Scleractinia	Acroporidae	Acropora	0	0	0	1.11344e-07	6.61928e-08	1.31792e-06	2.30195e-07	1.75267e-08	0
Eukaryota	Cnidaria	Anthozoa	Scleractinia	Acroporidae	Anacropora	0	0	0	0	0	1.50619e-07	0	1.75267e-08	0
Eukaryota	Cnidaria	Anthozoa	Scleractinia	Acroporidae	Montipora	0	0	0	0	3.30964e-08	0	5.75489e-08	0	0
Eukaryota	Cnidaria	Anthozoa	Scleractinia	Agariciidae	Agaricia	0	0	0	0	0	0	1.15098e-07	0	0
Eukaryota	Cnidaria	Anthozoa	Scleractinia	Agariciidae	Pavona	0	0	0	0	0	0	5.75489e-08	0	0
Eukaryota	Cnidaria	Anthozoa	Scleractinia	Faviidae	Colpophyllia	0	0	0	0	0	1.50619e-07	0	0	0
Eukaryota	Cnidaria	Anthozoa	Scleractinia	Mussidae	Mussa	4.85092e-08	0	0	0	0	0	0	0	0
Eukaryota	Cnidaria	Anthozoa	Scleractinia	Pocilloporidae	Madracis	0	0	0	0	0	7.53095e-08	0	0	0
Eukaryota	Cnidaria	Anthozoa	Scleractinia	Pocilloporidae	Seriatopora	0	0	0	0	0	7.53095e-08	5.75489e-08	0	0
Eukaryota	Cnidaria	Anthozoa	Scleractinia	Pocilloporidae	Stylophora	0	0	0	0	0	3.76548e-08	5.75489e-08	0	0
Eukaryota	Cnidaria	Anthozoa	Scleractinia	Poritidae	Porites	0	0	0	3.71148e-08	3.30964e-08	7.53095e-08	0	0	0
Eukaryota	Cnidaria	Anthozoa	Scleractinia	Rhizangiidae	Astrangia	0	0	0	3.71148e-08	0	1.12964e-07	5.75489e-08	0	0
Eukaryota	Cnidaria	Anthozoa	Scleractinia	Siderastreidae	Siderastrea	0	0	0	0	0	1.88274e-07	0	0	0
Eukaryota	Cnidaria	Anthozoa	Zoanthidea	Parazoanthidae	Savalia	0	0	0	3.71148e-08	3.30964e-08	1.12964e-07	0	0	0
Eukaryota	Cnidaria	Hydrozoa	Hydroida	Hydridae	Hydra	8.57157e-05	8.47405e-05	4.26019e-05	0.000124112	9.26699e-05	0.000883305	0.000193709	0.000322334	6.39214e-05
Eukaryota	Cnidaria	Scyphozoa	Semaeostomeae	Ulmaridae	Aurelia	0	0	0	0	0	6.40131e-07	1.15098e-07	0	0
Eukaryota	Echinodermata	Asteroidea	Forcipulatida	Asteriidae	Pisaster	0	0	0	0	6.61928e-08	2.63583e-07	0	1.75267e-08	0
Eukaryota	Echinodermata	Asteroidea	Paxillosida	Astropectinidae	Astropecten	0	0	0	3.71148e-08	0	0	0	0	0
Eukaryota	Echinodermata	Asteroidea	Paxillosida	Luidiidae	Luidia	0	0	0	0	0	3.76548e-08	5.75489e-08	0	0
Eukaryota	Echinodermata	Asteroidea	Valvatida	Acanthasteridae	Acanthaster	0	0	0	0	0	1.50619e-07	0	0	0
Eukaryota	Echinodermata	Asteroidea	Valvatida	Asterinidae	Patiria	0	0	0	0	0	2.63583e-07	1.72647e-07	7.36123e-07	6.89179e-08
Eukaryota	Echinodermata	Crinoidea	Comatulida	Antedonidae	Antedon	0	0	0	0	6.61928e-08	0	5.75489e-08	0	0
Eukaryota	Echinodermata	Crinoidea	Comatulida	Antedonidae	Florometra	0	0	0	0	0	7.53095e-08	0	0	0
Eukaryota	Echinodermata	Crinoidea	Cyrtocrinida	Sclerocrinidae	Neogymnocrinus	0	0	0	0	3.30964e-08	3.76548e-08	0	1.75267e-08	0
Eukaryota	Echinodermata	Echinoidea	Arbacoida	Arbaciidae	Arbacia	0	0	0	0	0	3.76548e-08	0	0	0
Eukaryota	Echinodermata	Echinoidea	Echinoida	Strongylocentrotidae	Strongylocentrotus	5.90357e-05	4.01974e-05	3.38784e-05	4.47976e-05	3.18718e-05	0.000126068	9.14452e-05	3.10924e-05	3.78704e-05
Eukaryota	Echinodermata	Echinoidea	Spatangoida	Loveniidae	Echinocardium	0	0	0	0	3.30964e-08	0	0	0	0
Eukaryota	Echinodermata	Holothuroidea	Aspidochirotida	Holothuriidae	Holothuria	0	0	0	3.71148e-08	3.30964e-08	7.53095e-08	5.75489e-08	0	0
Eukaryota	Echinodermata	Holothuroidea	Aspidochirotida	Stichopodidae	Stichopus	0	0	0	0	0	3.76548e-08	5.75489e-08	0	0
Eukaryota	Echinodermata	Holothuroidea	Dendrochirotida	Cucumariidae	Cucumaria	0	0	0	0	0	2.25929e-07	5.75489e-08	0	0
Eukaryota	Echinodermata	Ophiuroidea	Euryalida	Gorgonocephalidae	Astrospartus	0	0	0	0	0	3.76548e-08	0	0	0
Eukaryota	Echinodermata	Ophiuroidea	Ophiurida	Amphiuridae	Amphipholis	0	4.52674e-08	0	0	0	3.76548e-08	0	0	0
Eukaryota	Echinodermata	Ophiuroidea	Ophiurida	Ophiactidae	Ophiopholis	0	0	0	3.71148e-08	9.92892e-08	1.12964e-07	0	1.75267e-08	0
Eukaryota	Echinodermata	Ophiuroidea	Ophiurida	Ophiocomidae	Ophiocomina	0	0	0	0	0	1.12964e-07	0	0	0
Eukaryota	Echinodermata	Ophiuroidea	Ophiurida	Ophiuridae	Ophiura	4.85092e-08	0	0	3.71148e-08	9.92892e-08	2.63583e-07	0	0	3.4459e-08
Eukaryota	Echiura	unclassified (derived from Echiura)	Xenopneusta	Urechidae	Urechis	0	0	0	0	0	7.53095e-08	0	0	0
Eukaryota	Entoprocta	unclassified (derived from Entoprocta)	unclassified (derived from Entoprocta)	Loxosomatidae	Loxocorone	0	0	0	0	0	1.12964e-07	0	0	0
Eukaryota	Entoprocta	unclassified (derived from Entoprocta)	unclassified (derived from Entoprocta)	Loxosomatidae	Loxosomella	0	0	0	0	0	7.53095e-08	0	1.75267e-08	0
Eukaryota	Euglenida	unclassified (derived from Euglenida)	Euglenales	unclassified (derived from Euglenales)	Euglena	3.10459e-06	1.72016e-06	7.76753e-07	9.2787e-07	3.6406e-07	6.77786e-07	4.43126e-06	7.71176e-07	1.41282e-06
Eukaryota	Glomeromycota	Glomeromycetes	Diversisporales	Scutellosporaceae	Scutellospora	0	0	0	0	0	1.72835e-05	1.39844e-05	1.75267e-08	0
Eukaryota	Glomeromycota	Glomeromycetes	Glomerales	Glomeraceae	Glomus	1.45528e-07	0	0	7.42296e-08	6.61928e-08	1.61915e-06	1.72647e-07	0	0
Eukaryota	Glomeromycota	Glomeromycetes	Paraglomerales	Paraglomeraceae	Paraglomus	0	0	0	5.45588e-06	0	0	0	0	0
Eukaryota	Hemichordata	Enteropneusta	unclassified (derived from Enteropneusta)	Harrimaniidae	Saccoglossus	1.78999e-05	1.21769e-05	1.01575e-05	1.21365e-05	1.18485e-05	5.93815e-05	4.33343e-05	7.23854e-06	7.68435e-06
Eukaryota	Hemichordata	Enteropneusta	unclassified (derived from Enteropneusta)	Ptychoderidae	Balanoglossus	0	0	0	0	6.61928e-08	7.53095e-08	5.75489e-08	3.50535e-08	0
Eukaryota	Microsporidia	unclassified (derived from Microsporidia)	unclassified (derived from Microsporidia)	Enterocytozoonidae	Enterocytozoon	7.22787e-06	6.83537e-06	6.75177e-06	8.64775e-06	1.02599e-05	4.7445e-06	9.89841e-06	1.02882e-05	5.3756e-06
Eukaryota	Microsporidia	unclassified (derived from Microsporidia)	unclassified (derived from Microsporidia)	Nosematidae	Nosema	5.96663e-06	3.30452e-06	7.11027e-06	2.18977e-06	3.21035e-06	2.97473e-06	9.32292e-06	7.36123e-07	1.48174e-06
Eukaryota	Microsporidia	unclassified (derived from Microsporidia)	unclassified (derived from Microsporidia)	Unikaryonidae	Encephalitozoon	2.28478e-05	1.19053e-05	1.69093e-05	9.87254e-06	8.93603e-06	9.71493e-06	3.86728e-05	2.34858e-06	6.09924e-06
Eukaryota	Mollusca	Bivalvia	Myoida	Hiatellidae	Hiatella	0	0	0	0	0	3.76548e-08	0	0	0
Eukaryota	Mollusca	Bivalvia	Mytiloida	Mytilidae	Mytilus	0	0	0	0	6.61928e-08	4.51857e-07	5.75489e-08	0	0
Eukaryota	Mollusca	Bivalvia	Ostreoida	Ostreidae	Crassostrea	0	0	0	0	6.61928e-08	3.76548e-08	1.72647e-07	0	0
Eukaryota	Mollusca	Bivalvia	Pectinoida	Pectinidae	Argopecten	0	0	0	0	0	2.63583e-07	0	0	0
Eukaryota	Mollusca	Bivalvia	Pectinoida	Pectinidae	Chlamys	0	0	0	0	0	3.76548e-08	0	0	0
Eukaryota	Mollusca	Bivalvia	Pectinoida	Pectinidae	Mimachlamys	0	0	0	0	0	0	5.75489e-08	0	0
Eukaryota	Mollusca	Bivalvia	Pectinoida	Pectinidae	Mizuhopecten	0	0	0	0	0	3.76548e-08	0	0	0
Eukaryota	Mollusca	Bivalvia	Unionoida	Unionidae	Cristaria	0	0	0	0	0	1.88274e-07	0	0	0
Eukaryota	Mollusca	Bivalvia	Unionoida	Unionidae	Hyriopsis	0	0	0	0	0	3.76548e-08	0	0	0
Eukaryota	Mollusca	Bivalvia	Unionoida	Unionidae	Quadrula	0	0	0	0	0	0	5.75489e-08	0	0
Eukaryota	Mollusca	Bivalvia	Unionoida	Unionidae	Venustaconcha	0	0	0	0	0	3.76548e-08	5.75489e-08	1.75267e-08	0
Eukaryota	Mollusca	Bivalvia	Veneroida	Lucinidae	Lucinella	0	0	0	0	0	3.76548e-08	5.75489e-08	0	0
Eukaryota	Mollusca	Bivalvia	Veneroida	Solecurtidae	Sinonovacula	0	0	0	0	0	3.76548e-08	0	0	0
Eukaryota	Mollusca	Bivalvia	Veneroida	Veneridae	Meretrix	0	0	0	0	0	3.76548e-08	0	0	0
Eukaryota	Mollusca	Bivalvia	Veneroida	Veneridae	Venerupis	0	0	0	0	0	3.76548e-08	0	0	0
Eukaryota	Mollusca	Cephalopoda	Octopoda	Octopodidae	Octopus	0	0	0	0	0	0	5.75489e-08	0	0
Eukaryota	Mollusca	Cephalopoda	Teuthida	Loliginidae	Loligo	4.85092e-08	0	0	0	0	2.25929e-07	5.75489e-08	1.75267e-08	0
Eukaryota	Mollusca	Cephalopoda	Teuthida	Ommastrephidae	Dosidicus	0	0	0	0	0	0	5.75489e-08	0	0
Eukaryota	Mollusca	Cephalopoda	Teuthida	Ommastrephidae	Todarodes	0	0	0	0	3.30964e-08	7.53095e-08	0	0	0
Eukaryota	Mollusca	Cephalopoda	Vampyromorpha	Vampyroteuthidae	Vampyroteuthis	0	0	0	0	0	3.76548e-08	5.75489e-08	0	0
Eukaryota	Mollusca	Gastropoda	Nudibranchia	Polyceridae	Roboastra	0	0	0	0	0	3.76548e-08	0	0	0
Eukaryota	Mollusca	Gastropoda	unclassified (derived from Gastropoda)	Acteonidae	Pupa	0	0	0	3.71148e-08	0	1.12964e-07	5.75489e-08	0	0
Eukaryota	Mollusca	Gastropoda	unclassified (derived from Gastropoda)	Aplysiidae	Aplysia	0	0	0	0	3.30964e-08	7.53095e-08	0	0	0
Eukaryota	Mollusca	Gastropoda	unclassified (derived from Gastropoda)	Clausiliidae	Albinaria	0	4.52674e-08	0	3.71148e-08	0	7.53095e-08	0	0	3.4459e-08
Eukaryota	Mollusca	Gastropoda	unclassified (derived from Gastropoda)	Ellobiidae	Myosotella	0	0	0	0	9.92892e-08	7.53095e-08	5.75489e-08	0	0
Eukaryota	Mollusca	Gastropoda	unclassified (derived from Gastropoda)	Muricidae	Bolinus	0	0	0	0	0	7.53095e-08	0	0	0
Eukaryota	Mollusca	Gastropoda	unclassified (derived from Gastropoda)	Muricidae	Thais	0	0	0	0	0	3.76548e-08	0	0	0
Eukaryota	Mollusca	Gastropoda	unclassified (derived from Gastropoda)	Onchidiidae	Onchidella	0	0	0	0	0	0	0	1.75267e-08	0
Eukaryota	Mollusca	Gastropoda	unclassified (derived from Gastropoda)	Placobranchidae	Elysia	0	0	0	0	0	3.76548e-08	0	0	0
Eukaryota	Mollusca	Gastropoda	unclassified (derived from Gastropoda)	Planorbidae	Biomphalaria	0	0	0	0	0	3.01238e-07	5.75489e-08	3.50535e-08	0
Eukaryota	Mollusca	Gastropoda	unclassified (derived from Gastropoda)	Pyramidellidae	Pyramidella	0	0	0	0	0	3.76548e-08	0	0	0
Eukaryota	Mollusca	Gastropoda	unclassified (derived from Gastropoda)	Siphonariidae	Siphonaria	0	0	0	3.71148e-08	0	0	0	0	0
Eukaryota	Mollusca	Gastropoda	unclassified (derived from Gastropoda)	unclassified (derived from Gastropoda)	Ascobulla	0	0	0	0	0	1.12964e-07	0	0	0
Eukaryota	Mollusca	Gastropoda	unclassified (derived from Gastropoda)	Vermetidae	Dendropoma	0	0	0	0	0	1.12964e-07	0	0	0
Eukaryota	Mollusca	Gastropoda	unclassified (derived from Gastropoda)	Vermetidae	Eualetes	0	0	0	0	0	3.76548e-08	5.75489e-08	0	0
Eukaryota	Mollusca	Gastropoda	unclassified (derived from Gastropoda)	Vermetidae	Thylacodes	0	0	0	0	0	7.53095e-08	0	0	0
Eukaryota	Mollusca	Polyplacophora	Neoloricata	Mopaliidae	Katharina	0	0	0	0	3.30964e-08	1.12964e-07	2.30195e-07	0	0
Eukaryota	Mollusca	Scaphopoda	Dentaliida	Dentaliidae	Graptacme	0	0	0	0	0	3.76548e-08	0	0	0
Eukaryota	Mollusca	Scaphopoda	Gadilida	Siphonodentaliidae	Siphonodentalium	0	0	0	3.71148e-08	1.65482e-07	2.63583e-07	1.72647e-07	1.75267e-08	0
Eukaryota	Nematoda	Chromadorea	Ascaridida	Anisakidae	Anisakis	0	0	0	6.68067e-07	6.28832e-07	0	0	1.75267e-08	0
Eukaryota	Nematoda	Chromadorea	Ascaridida	Anisakidae	Contracaecum	0	0	0	1.48459e-07	1.65482e-07	0	0	1.75267e-08	0
Eukaryota	Nematoda	Chromadorea	Ascaridida	Ascarididae	Ascaris	0	0	0	1.96709e-06	1.32386e-06	1.12964e-07	5.75489e-08	0	3.4459e-08
Eukaryota	Nematoda	Chromadorea	Ascaridida	Toxocaridae	Toxocara	0	0	0	4.45378e-07	5.95735e-07	3.76548e-08	0	1.75267e-08	0
Eukaryota	Nematoda	Chromadorea	Rhabditida	Ancylostomatidae	Ancylostoma	0	4.52674e-08	0	2.85784e-06	2.84629e-06	3.76548e-08	5.75489e-08	7.01069e-08	0
Eukaryota	Nematoda	Chromadorea	Rhabditida	Ancylostomatidae	Bunostomum	0	0	0	2.96919e-07	5.95735e-07	0	0	0	0
Eukaryota	Nematoda	Chromadorea	Rhabditida	Ancylostomatidae	Necator	0	0	0	2.04131e-06	2.38294e-06	0	0	0	0
Eukaryota	Nematoda	Chromadorea	Rhabditida	Angiostrongylidae	Angiostrongylus	0	0	0	7.42296e-08	0	7.53095e-08	0	0	0
Eukaryota	Nematoda	Chromadorea	Rhabditida	Chabertiidae	Chabertia	0	0	0	1.59594e-06	1.98578e-06	0	0	1.75267e-08	0
Eukaryota	Nematoda	Chromadorea	Rhabditida	Chabertiidae	Oesophagostomum	0	0	0	2.96919e-07	1.98578e-07	0	0	1.75267e-08	0
Eukaryota	Nematoda	Chromadorea	Rhabditida	Cooperiidae	Cooperia	0	0	0	6.68067e-07	1.09218e-06	7.53095e-08	1.15098e-07	1.75267e-08	0
Eukaryota	Nematoda	Chromadorea	Rhabditida	Haemonchidae	Haemonchus	0	0	0	3.71148e-07	9.92892e-08	3.76548e-08	5.75489e-08	0	0
Eukaryota	Nematoda	Chromadorea	Rhabditida	Haemonchidae	Mecistocirrus	0	0	0	1.11344e-07	6.61928e-08	0	0	0	0
Eukaryota	Nematoda	Chromadorea	Rhabditida	Haemonchidae	Teladorsagia	0	0	0	3.71148e-08	1.98578e-07	0	0	0	0
Eukaryota	Nematoda	Chromadorea	Rhabditida	Heterorhabditidae	Heterorhabditis	0	0	0	3.22899e-06	2.44913e-06	3.76548e-08	0	1.75267e-08	3.4459e-08
Eukaryota	Nematoda	Chromadorea	Rhabditida	Metastrongylidae	Metastrongylus	0	0	0	1.11344e-07	3.30964e-07	1.12964e-07	0	0	0
Eukaryota	Nematoda	Chromadorea	Rhabditida	Rhabditidae	Caenorhabditis	0.000156685	0.000202843	9.23738e-05	0.000490027	0.000491746	0.000377451	0.000270883	0.000301968	9.22467e-05
Eukaryota	Nematoda	Chromadorea	Rhabditida	Steinernematidae	Steinernema	0	0	0	5.93837e-07	6.61928e-07	0	0	1.75267e-08	0
Eukaryota	Nematoda	Chromadorea	Rhabditida	Strongylidae	Cylicocyclus	0	0	0	3.34033e-07	2.31675e-07	0	0	0	0
Eukaryota	Nematoda	Chromadorea	Rhabditida	Strongylidae	Strongylus	0	0	0	3.71148e-07	6.61928e-07	0	0	1.75267e-08	0
Eukaryota	Nematoda	Chromadorea	Rhabditida	Syngamidae	Syngamus	0	0	0	1.11344e-07	3.30964e-07	1.12964e-07	5.75489e-08	0	0
Eukaryota	Nematoda	Chromadorea	Rhabditida	Trichostrongylidae	Trichostrongylus	0	4.52674e-08	0	4.45378e-07	4.96446e-07	3.76548e-08	0	1.75267e-08	0
Eukaryota	Nematoda	Chromadorea	Spirurida	Onchocercidae	Brugia	1.69782e-05	1.68847e-05	1.0994e-05	4.45007e-05	5.46422e-05	9.17646e-05	3.68313e-05	1.15501e-05	8.85595e-06
Eukaryota	Nematoda	Chromadorea	Spirurida	Onchocercidae	Dirofilaria	0	0	0	0	3.30964e-08	0	0	0	0
Eukaryota	Nematoda	Chromadorea	Spirurida	Onchocercidae	Loa	8.63463e-06	8.69134e-06	8.00653e-06	2.0673e-05	2.34654e-05	4.70684e-05	1.98544e-05	4.62706e-06	3.30806e-06
Eukaryota	Nematoda	Chromadorea	Spirurida	Onchocercidae	Onchocerca	0	0	0	0	0	3.76548e-08	0	0	0
Eukaryota	Nematoda	Chromadorea	Tylenchida	Pratylenchidae	Radopholus	0	0	0	0	0	3.76548e-08	0	0	0
Eukaryota	Nematoda	Enoplea	Dorylaimida	Longidoridae	Xiphinema	0	0	0	0	0	3.76548e-08	0	0	3.4459e-08
Eukaryota	Nematoda	Enoplea	Mermithida	Mermithidae	Agamermis	0	0	0	0	0	3.76548e-08	0	0	0
Eukaryota	Nematoda	Enoplea	Mermithida	Mermithidae	Hexamermis	0	0	0	0	0	7.53095e-08	0	1.75267e-08	0
Eukaryota	Nematoda	Enoplea	Trichocephalida	Trichinellidae	Trichinella	0	0	0	0	0	3.76548e-08	5.75489e-08	1.75267e-08	3.4459e-08
Eukaryota	Nemertea	Anopla	Heteronemertea	Lineidae	Lineus	0	0	0	0	0	3.76548e-08	0	0	0
Eukaryota	Nemertea	Anopla	Paleonemertea	Cephalothricidae	Cephalothrix	0	0	0	0	0	0	5.75489e-08	0	0
Eukaryota	Onychophora	unclassified (derived from Onychophora)	unclassified (derived from Onychophora)	Peripatidae	Epiperipatus	0	0	0	0	0	3.76548e-08	0	0	0
Eukaryota	Onychophora	unclassified (derived from Onychophora)	unclassified (derived from Onychophora)	Peripatopsidae	Metaperipatus	0	0	0	3.71148e-08	3.30964e-08	0	0	0	0
Eukaryota	Onychophora	unclassified (derived from Onychophora)	unclassified (derived from Onychophora)	Peripatopsidae	Opisthopatus	0	0	0	0	0	3.76548e-08	0	1.75267e-08	0
Eukaryota	Phaeophyceae	unclassified (derived from Phaeophyceae)	Desmarestiales	Desmarestiaceae	Desmarestia	9.70183e-08	4.52674e-08	5.97502e-08	0	0	5.27167e-07	1.72647e-07	0	0
Eukaryota	Phaeophyceae	unclassified (derived from Phaeophyceae)	Dictyotales	Dictyotaceae	Dictyota	0	0	0	1.48459e-07	9.92892e-08	1.24261e-06	2.87744e-07	7.01069e-08	3.4459e-08
Eukaryota	Phaeophyceae	unclassified (derived from Phaeophyceae)	Ectocarpales	Acinetosporaceae	Pylaiella	4.85092e-08	4.52674e-08	5.97502e-08	1.55882e-06	6.28832e-07	2.44756e-06	2.4746e-06	2.45374e-07	6.89179e-08
Eukaryota	Phaeophyceae	unclassified (derived from Phaeophyceae)	Ectocarpales	Ectocarpaceae	Ectocarpus	3.73521e-06	1.44856e-06	1.25475e-06	4.08263e-07	7.28121e-07	4.89512e-07	5.40959e-06	1.19182e-06	7.23638e-07
Eukaryota	Phaeophyceae	unclassified (derived from Phaeophyceae)	Fucales	Fucaceae	Fucus	0	0	0	3.71148e-08	1.65482e-07	1.50619e-06	8.05684e-07	1.0516e-07	0
Eukaryota	Phaeophyceae	unclassified (derived from Phaeophyceae)	Laminariales	Laminariaceae	Laminaria	0	0	0	2.59804e-07	1.32386e-07	1.50619e-06	6.33038e-07	7.01069e-08	0
Eukaryota	Phaeophyceae	unclassified (derived from Phaeophyceae)	Laminariales	Laminariaceae	Saccharina	0	4.52674e-08	0	0	0	2.63583e-07	1.15098e-07	3.50535e-08	0
Eukaryota	Placozoa	unclassified (derived from Placozoa)	unclassified (derived from Placozoa)	unclassified (derived from Placozoa)	Trichoplax	6.57299e-05	3.66666e-05	3.87181e-05	3.09909e-05	3.07466e-05	9.2593e-05	0.000101516	1.58442e-05	2.91178e-05
Eukaryota	Placozoa	unclassified (derived from Placozoa)	unclassified (derived from Placozoa)	unclassified (derived from Placozoa)	unclassified (derived from Placozoa)	0	0	0	3.71148e-08	9.92892e-08	2.25929e-07	1.15098e-07	0	0
Eukaryota	Platyhelminthes	Cestoda	Cyclophyllidea	Taeniidae	Taenia	0	0	0	0	0	7.53095e-08	1.72647e-07	0	0
Eukaryota	Platyhelminthes	Monogenea	unclassified (derived from Monogenea)	Gyrodactylidae	Gyrodactylus	0	0	0	0	0	3.76548e-08	0	0	0
Eukaryota	Platyhelminthes	Trematoda	Strigeidida	Schistosomatidae	Schistosoma	2.25568e-05	1.88312e-05	1.3384e-05	9.57562e-06	1.03261e-05	3.163e-05	3.33783e-05	2.76922e-05	1.35768e-05
Eukaryota	Platyhelminthes	Trematoda	Strigeidida	Schistosomatidae	Trichobilharzia	0	0	0	0	0	3.76548e-08	0	0	0
Eukaryota	Platyhelminthes	Turbellaria	Acoela	Sagittiferidae	Symsagittifera	0	0	0	0	6.61928e-08	0	5.75489e-08	0	0
Eukaryota	Porifera	Demospongiae	Agelasida	Agelasidae	Agelas	0	0	0	3.71148e-08	0	1.12964e-07	5.75489e-08	0	0
Eukaryota	Porifera	Demospongiae	Astrophorida	Geodiidae	Geodia	0	0	0	0	3.30964e-08	3.01238e-07	0	0	0
Eukaryota	Porifera	Demospongiae	Dendroceratida	Dictyodendrillidae	Igernella	0	0	0	3.71148e-08	0	2.63583e-07	1.72647e-07	1.75267e-08	0
Eukaryota	Porifera	Demospongiae	Dendroceratida	Halisarcidae	Halisarca	0	0	0	7.42296e-08	0	3.01238e-07	1.15098e-07	0	3.4459e-08
Eukaryota	Porifera	Demospongiae	Dictyoceratida	Irciniidae	Ircinia	0	0	0	3.71148e-08	3.30964e-08	3.76548e-08	0	1.75267e-08	0
Eukaryota	Porifera	Demospongiae	Dictyoceratida	Spongiidae	Hippospongia	9.70183e-08	0	0	0	0	3.76548e-08	0	0	0
Eukaryota	Porifera	Demospongiae	Hadromerida	Chondrillidae	unclassified (derived from Chondrillidae)	0	0	0	3.71148e-08	3.30964e-08	1.88274e-07	5.75489e-08	0	0
Eukaryota	Porifera	Demospongiae	Hadromerida	Suberitidae	Suberites	0	0	0	3.71148e-08	0	1.50619e-07	1.72647e-07	0	0
Eukaryota	Porifera	Demospongiae	Hadromerida	Tethyidae	Tethya	0	0	0	3.71148e-08	0	1.12964e-07	0	0	0
Eukaryota	Porifera	Demospongiae	Halichondrida	Axinellidae	Axinella	0	0	0	7.42296e-08	0	4.51857e-07	5.75489e-08	0	0
Eukaryota	Porifera	Demospongiae	Halichondrida	Axinellidae	Ptilocaulis	0	0	0	3.71148e-08	0	2.25929e-07	1.15098e-07	0	0
Eukaryota	Porifera	Demospongiae	Halichondrida	Halichondriidae	Topsentia	0	4.52674e-08	0	0	6.61928e-08	1.88274e-07	0	0	0
Eukaryota	Porifera	Demospongiae	Haplosclerida	Callyspongiidae	Callyspongia	0	0	0	3.71148e-08	0	3.76548e-08	5.75489e-08	0	0
Eukaryota	Porifera	Demospongiae	Haplosclerida	Lubomirskiidae	Lubomirskia	0	0	0	3.71148e-08	9.92892e-08	3.01238e-07	0	0	0
Eukaryota	Porifera	Demospongiae	Haplosclerida	Niphatidae	Amphimedon	0	4.52674e-08	0	0	3.30964e-08	3.76548e-07	0	3.50535e-08	0
Eukaryota	Porifera	Demospongiae	Haplosclerida	Petrosiidae	Xestospongia	0	0	0	0	0	1.12964e-07	0	0	0
Eukaryota	Porifera	Demospongiae	Homosclerophorida	Plakinidae	Corticium	0	0	0	3.71148e-08	0	1.12964e-07	0	0	0
Eukaryota	Porifera	Demospongiae	Homosclerophorida	Plakinidae	Oscarella	4.85092e-08	0	0	0	3.30964e-08	7.9075e-07	1.72647e-07	1.75267e-08	3.4459e-08
Eukaryota	Porifera	Demospongiae	Homosclerophorida	Plakinidae	Plakina	0	0	0	0	6.61928e-08	3.76548e-07	1.72647e-07	3.50535e-08	0
Eukaryota	Porifera	Demospongiae	Homosclerophorida	Plakinidae	Plakortis	0	0	0	0	6.61928e-08	2.63583e-07	0	0	0
Eukaryota	Porifera	Demospongiae	Homosclerophorida	Plakinidae	Pseudocorticium	0	0	0	3.71148e-08	0	7.53095e-08	5.75489e-08	0	0
Eukaryota	Porifera	Demospongiae	Poecilosclerida	Iotrochotidae	Iotrochota	0	0	0	0	0	1.88274e-07	0	0	0
Eukaryota	Porifera	Demospongiae	Poecilosclerida	Latrunculiidae	Negombata	0	0	0	0	0	3.38893e-07	0	0	0
Eukaryota	Porifera	Demospongiae	Poecilosclerida	Raspailiidae	Ectyoplasia	0	4.52674e-08	0	0	0	7.53095e-08	0	0	0
Eukaryota	Porifera	Demospongiae	Spirophorida	Tetillidae	Cinachyrella	0	0	0	0	0	3.76548e-08	1.15098e-07	3.50535e-08	0
Eukaryota	Porifera	Demospongiae	unclassified (derived from Demospongiae)	unclassified (derived from Demospongiae)	Vaceletia	0	0	0	0	0	3.76548e-08	1.72647e-07	0	0
Eukaryota	Porifera	Demospongiae	Verongida	Aplysinidae	Aplysina	0	0	0	3.71148e-08	0	2.25929e-07	5.75489e-08	0	0
Eukaryota	Porifera	Hexactinellida	Hexactinosida	Aphrocallistidae	Aphrocallistes	4.85092e-08	4.52674e-08	0	3.71148e-08	3.30964e-08	2.63583e-07	0	0	0
Eukaryota	Priapulida	unclassified (derived from Priapulida)	unclassified (derived from Priapulida)	Priapulidae	Priapulus	0	0	0	0	0	0	0	1.75267e-08	0
Eukaryota	Rotifera	Bdelloidea	unclassified (derived from Bdelloidea)	unclassified (derived from Bdelloidea)	Rotaria	0	0	0	1.11344e-07	3.30964e-08	2.10867e-06	1.15098e-07	3.50535e-08	6.89179e-08
Eukaryota	Rotifera	Monogononta	Ploimida	Brachionidae	Brachionus	0	4.52674e-08	0	0	3.30964e-08	2.25929e-07	2.30195e-07	1.75267e-08	0
Eukaryota	Sipuncula	Phascolosomatidea	Phascolosomatiformes	Phascolosomatidae	Phascolosoma	0	0	0	0	0	3.76548e-08	5.75489e-08	0	0
Eukaryota	Sipuncula	Sipunculidea	Golfingiida	Sipunculidae	Sipunculus	0	0	0	0	0	1.12964e-07	5.75489e-08	0	0
Eukaryota	Streptophyta	Anthocerotopsida	Anthocerotales	Anthocerotaceae	Anthoceros	5.33601e-07	5.88476e-07	2.39001e-07	2.22689e-07	1.98578e-07	6.02476e-07	2.12931e-06	1.57741e-07	4.82426e-07
Eukaryota	Streptophyta	Anthocerotopsida	Dendrocerotales	Dendrocerotaceae	Nothoceros	0	0	0	0	0	1.88274e-07	0	0	0
Eukaryota	Streptophyta	Anthocerotopsida	Notothyladales	Notothyladaceae	Phaeoceros	0	0	0	0	0	1.12964e-07	0	1.75267e-08	3.4459e-08
Eukaryota	Streptophyta	Bryopsida	Funariales	Funariaceae	Physcomitrella	0.000182734	0.000156716	0.000110538	0.0001204	9.31002e-05	0.000143804	0.000284349	4.1328e-05	0.000109993
Eukaryota	Streptophyta	Bryopsida	Pottiales	Pottiaceae	Syntrichia	4.85092e-08	1.81069e-07	6.57252e-07	1.11344e-07	3.30964e-08	2.63583e-07	7.8842e-06	5.25802e-08	0
Eukaryota	Streptophyta	Charophyceae	Charales	Characeae	Chara	1.16422e-06	5.88476e-07	5.97502e-07	9.64985e-07	1.02599e-06	5.19636e-06	7.59645e-06	5.95909e-07	3.79049e-07
Eukaryota	Streptophyta	Chlorokybophyceae	Chlorokybales	Chlorokybaceae	Chlorokybus	2.52248e-06	2.98765e-06	1.55351e-06	2.30112e-06	1.35695e-06	3.91609e-06	8.86253e-06	9.99024e-07	1.58511e-06
Eukaryota	Streptophyta	Coleochaetophyceae	Coleochaetales	Chaetosphaeridiaceae	Chaetosphaeridium	1.40677e-06	1.40329e-06	6.57252e-07	2.48669e-06	8.60507e-07	5.5729e-06	5.86998e-06	5.43329e-07	6.5472e-07
Eukaryota	Streptophyta	Coniferopsida	Coniferales	Cupressaceae	Cryptomeria	6.79128e-07	4.52674e-07	1.195e-07	3.71148e-07	9.92892e-08	8.28405e-07	1.55382e-06	8.76337e-08	4.47967e-07
Eukaryota	Streptophyta	Coniferopsida	Coniferales	Pinaceae	Cathaya	0	4.52674e-08	0	0	9.92892e-08	7.53095e-08	5.75489e-08	0	6.89179e-08
Eukaryota	Streptophyta	Coniferopsida	Coniferales	Pinaceae	Cedrus	4.85092e-08	9.05347e-08	5.97502e-08	0	0	3.76548e-08	1.15098e-07	0	0
Eukaryota	Streptophyta	Coniferopsida	Coniferales	Pinaceae	Keteleeria	4.85092e-08	4.52674e-08	0	3.71148e-08	3.30964e-08	1.50619e-07	2.30195e-07	0	0
Eukaryota	Streptophyta	Coniferopsida	Coniferales	Pinaceae	Picea	2.42546e-07	4.52674e-08	0	7.42296e-08	0	0	4.60391e-07	1.75267e-08	6.89179e-08
Eukaryota	Streptophyta	Coniferopsida	Coniferales	Pinaceae	Pinus	1.89186e-06	1.08642e-06	1.25475e-06	1.07633e-06	2.97868e-07	3.38893e-07	3.51048e-06	5.25802e-07	2.75672e-07
Eukaryota	Streptophyta	Cycadopsida	Cycadales	Cycadaceae	Cycas	3.88073e-07	7.69545e-07	5.97502e-08	7.42296e-08	3.30964e-07	1.12964e-07	8.05684e-07	1.57741e-07	6.5472e-07
Eukaryota	Streptophyta	Equisetopsida	Equisetales	Equisetaceae	Equisetum	9.70183e-07	6.33743e-07	4.18251e-07	7.42296e-08	1.65482e-07	1.88274e-07	5.75489e-07	7.01069e-08	2.06754e-07
Eukaryota	Streptophyta	Gnetopsida	Ephedrales	Ephedraceae	Ephedra	3.88073e-07	4.52674e-08	0	0	3.30964e-08	0	1.72647e-07	0	6.89179e-08
Eukaryota	Streptophyta	Gnetopsida	Gnetales	Gnetaceae	Gnetum	4.85092e-08	9.05347e-08	4.18251e-07	3.71148e-08	0	1.88274e-07	4.02842e-07	5.25802e-08	2.06754e-07
Eukaryota	Streptophyta	Gnetopsida	Welwitschiales	Welwitschiaceae	Welwitschia	7.27638e-07	2.26337e-07	4.18251e-07	2.59804e-07	2.31675e-07	7.53095e-08	8.63233e-07	1.22687e-07	2.06754e-07
Eukaryota	Streptophyta	Isoetopsida	Isoetales	Isoetaceae	Isoetes	3.39564e-07	1.22222e-06	0	1.11344e-07	6.61928e-08	3.76548e-08	5.75489e-07	7.01069e-08	3.4459e-08
Eukaryota	Streptophyta	Isoetopsida	Selaginellales	Selaginellaceae	Selaginella	7.20846e-05	5.4683e-05	4.08691e-05	2.83928e-05	2.36639e-05	5.94192e-05	0.000130003	1.61246e-05	2.87043e-05
Eukaryota	Streptophyta	Jungermanniopsida	Metzgeriales	Aneuraceae	Aneura	1.94037e-07	3.16872e-07	0	3.71148e-08	0	7.53095e-08	6.90586e-07	1.75267e-08	3.10131e-07
Eukaryota	Streptophyta	Jungermanniopsida	Pleuroziales	Pleuroziaceae	Pleurozia	4.85092e-08	4.52674e-08	0	1.11344e-07	0	5.64821e-07	2.30195e-07	5.25802e-08	0
Eukaryota	Streptophyta	Liliopsida	Acorales	Acoraceae	Acorus	0	0	0	3.71148e-08	0	0	4.60391e-07	5.25802e-08	0
Eukaryota	Streptophyta	Liliopsida	Alismatales	Araceae	Lemna	3.88073e-07	9.05347e-08	5.97502e-08	3.71148e-08	6.61928e-08	7.53095e-08	6.90586e-07	1.40214e-07	3.4459e-08
Eukaryota	Streptophyta	Liliopsida	Arecales	Arecaceae	Phoenix	2.91055e-07	0	0	7.42296e-08	0	0	4.02842e-07	5.25802e-08	6.89179e-08
Eukaryota	Streptophyta	Liliopsida	Asparagales	Orchidaceae	Oncidium	9.70183e-08	9.05347e-08	2.98751e-07	3.71148e-08	0	3.76548e-08	1.72647e-07	5.25802e-08	0
Eukaryota	Streptophyta	Liliopsida	Asparagales	Orchidaceae	Phalaenopsis	6.79128e-07	1.35802e-07	4.18251e-07	4.45378e-07	3.30964e-08	7.53095e-08	3.45293e-07	2.62901e-07	3.4459e-08
Eukaryota	Streptophyta	Liliopsida	Asparagales	Orchidaceae	Rhizanthella	0	0	5.97502e-08	0	0	0	0	0	0
Eukaryota	Streptophyta	Liliopsida	Dioscoreales	Dioscoreaceae	Dioscorea	4.85092e-08	0	1.195e-07	1.11344e-07	3.30964e-08	7.53095e-08	5.75489e-07	5.25802e-08	0
Eukaryota	Streptophyta	Liliopsida	Poales	Poaceae	Agrostis	1.94037e-07	1.22222e-06	3.58501e-07	4.82493e-07	1.98578e-07	3.76548e-08	2.30195e-07	2.62901e-07	3.4459e-07
Eukaryota	Streptophyta	Liliopsida	Poales	Poaceae	Anomochloa	0	4.52674e-08	0	1.85574e-07	9.92892e-08	0	5.1794e-07	3.50535e-08	0
Eukaryota	Streptophyta	Liliopsida	Poales	Poaceae	Bambusa	9.70183e-08	4.52674e-08	0	1.11344e-07	3.30964e-08	0	0	1.40214e-07	0
Eukaryota	Streptophyta	Liliopsida	Poales	Poaceae	Brachypodium	4.85092e-08	0	5.97502e-08	1.85574e-07	3.30964e-08	0	4.02842e-07	1.75267e-07	2.06754e-07
Eukaryota	Streptophyta	Liliopsida	Poales	Poaceae	Coix	0	0	1.195e-07	1.11344e-07	9.92892e-08	3.76548e-08	0	7.01069e-08	0
Eukaryota	Streptophyta	Liliopsida	Poales	Poaceae	Dendrocalamus	0	0	0	2.59804e-07	6.61928e-08	0	0	1.75267e-08	0
Eukaryota	Streptophyta	Liliopsida	Poales	Poaceae	Festuca	1.45528e-07	0	0	7.42296e-07	1.65482e-07	0	1.15098e-07	2.45374e-07	3.4459e-08
Eukaryota	Streptophyta	Liliopsida	Poales	Poaceae	Hordeum	0	9.05347e-08	0	5.56722e-07	1.32386e-07	0	1.15098e-07	2.80428e-07	0
Eukaryota	Streptophyta	Liliopsida	Poales	Poaceae	Lolium	0	0	0	3.71148e-07	6.61928e-08	0	0	1.75267e-08	0
Eukaryota	Streptophyta	Liliopsida	Poales	Poaceae	Oryza	0.000116956	8.10286e-05	7.5106e-05	6.55819e-05	5.00418e-05	9.21788e-05	0.000195494	3.79278e-05	6.55065e-05
Eukaryota	Streptophyta	Liliopsida	Poales	Poaceae	Saccharum	9.70183e-08	0	0	7.42296e-08	3.30964e-08	0	0	3.50535e-08	0
Eukaryota	Streptophyta	Liliopsida	Poales	Poaceae	Sorghum	7.32003e-05	5.09258e-05	4.63064e-05	5.50784e-05	3.61413e-05	6.97743e-05	0.00013829	2.66406e-05	3.61475e-05
Eukaryota	Streptophyta	Liliopsida	Poales	Poaceae	Tripsacum	4.85092e-08	0	0	0	0	0	0	0	0
Eukaryota	Streptophyta	Liliopsida	Poales	Poaceae	Triticum	4.85092e-08	0	5.97502e-08	1.44748e-06	4.96446e-07	7.53095e-08	5.75489e-07	8.41283e-07	6.89179e-08
Eukaryota	Streptophyta	Liliopsida	Poales	Poaceae	Zea	5.33601e-07	1.26749e-06	3.58501e-07	1.07633e-06	8.2741e-07	1.05433e-06	1.43872e-06	7.01069e-07	2.75672e-07
Eukaryota	Streptophyta	Liliopsida	Poales	Typhaceae	Typha	0	0	0	7.42296e-08	3.30964e-08	3.76548e-08	1.72647e-06	8.76337e-08	0
Eukaryota	Streptophyta	Lycopodiopsida	Lycopodiales	Lycopodiaceae	Huperzia	4.85092e-07	9.05347e-08	5.97502e-08	1.11344e-07	6.61928e-08	1.50619e-07	6.90586e-07	5.25802e-08	3.4459e-08
Eukaryota	Streptophyta	Marattiopsida	Marattiales	Marattiaceae	Angiopteris	5.8211e-07	1.17695e-06	1.79251e-07	2.96919e-07	2.64771e-07	2.25929e-07	1.72647e-06	1.22687e-07	1.24052e-06
Eukaryota	Streptophyta	Marchantiopsida	Marchantiales	Marchantiaceae	Marchantia	6.79128e-07	9.95882e-07	5.37752e-07	2.63515e-06	5.62639e-07	7.9075e-06	8.34459e-06	8.23756e-07	2.41213e-07
Eukaryota	Streptophyta	Mesostigmatophyceae	Mesostigmatales	Mesostigmataceae	Mesostigma	5.33601e-06	3.75719e-06	5.07877e-06	2.33823e-06	1.75411e-06	5.34697e-06	1.32362e-05	1.33203e-06	2.79118e-06
Eukaryota	Streptophyta	Polypodiopsida	Cyatheales	Cyatheaceae	Alsophila	3.39564e-07	1.81069e-07	2.39001e-07	3.71148e-08	3.30964e-08	1.12964e-07	7.48135e-07	5.25802e-08	0
Eukaryota	Streptophyta	Polypodiopsida	Polypodiales	Dennstaedtiaceae	Pteridium	0	4.52674e-08	5.97502e-08	7.42296e-08	0	0	6.33038e-07	5.25802e-08	0
Eukaryota	Streptophyta	Polypodiopsida	Polypodiales	Pteridaceae	Adiantum	1.40677e-06	2.3539e-06	2.86801e-06	4.08263e-07	2.31675e-07	2.63583e-07	3.22274e-06	1.92794e-07	1.41282e-06
Eukaryota	Streptophyta	Polypodiopsida	Polypodiales	Pteridaceae	Cheilanthes	1.45528e-07	1.81069e-07	2.33026e-06	3.71148e-08	3.30964e-08	1.12964e-07	9.78331e-07	3.50535e-08	0
Eukaryota	Streptophyta	unclassified (derived from Streptophyta)	Amborellales	Amborellaceae	Amborella	1.45528e-07	4.52674e-08	5.97502e-08	7.42296e-08	6.61928e-08	1.50619e-07	1.55382e-06	7.01069e-08	1.03377e-07
Eukaryota	Streptophyta	unclassified (derived from Streptophyta)	Apiales	Apiaceae	Daucus	4.85092e-08	4.52674e-08	0	3.71148e-08	6.61928e-08	3.38893e-07	3.45293e-07	2.62901e-07	1.03377e-07
Eukaryota	Streptophyta	unclassified (derived from Streptophyta)	Apiales	Araliaceae	Panax	4.85092e-08	1.81069e-07	0	0	3.30964e-08	0	1.15098e-07	1.40214e-07	0
Eukaryota	Streptophyta	unclassified (derived from Streptophyta)	Asterales	Asteraceae	Guizotia	9.70183e-08	0	0	1.85574e-07	0	0	2.30195e-07	7.01069e-08	0
Eukaryota	Streptophyta	unclassified (derived from Streptophyta)	Asterales	Asteraceae	Helianthus	4.36583e-07	0	5.97502e-08	4.45378e-07	0	0	4.02842e-07	1.22687e-07	6.89179e-08
Eukaryota	Streptophyta	unclassified (derived from Streptophyta)	Asterales	Asteraceae	Lactuca	4.85092e-08	4.52674e-08	1.195e-07	3.71148e-07	6.61928e-08	0	5.75489e-08	3.50535e-08	3.4459e-08
Eukaryota	Streptophyta	unclassified (derived from Streptophyta)	Asterales	Asteraceae	Parthenium	9.70183e-08	0	0	1.11344e-07	0	0	5.75489e-08	0	0
Eukaryota	Streptophyta	unclassified (derived from Streptophyta)	Asterales	Campanulaceae	Trachelium	3.39564e-07	2.71604e-07	2.98751e-07	2.96919e-07	3.30964e-08	2.63583e-07	3.45293e-07	1.0516e-07	1.37836e-07
Eukaryota	Streptophyta	unclassified (derived from Streptophyta)	Austrobaileyales	Schisandraceae	Illicium	9.70183e-08	0	0	3.71148e-08	0	0	0	3.50535e-08	3.4459e-08
Eukaryota	Streptophyta	unclassified (derived from Streptophyta)	Brassicales	Brassicaceae	Aethionema	3.39564e-07	1.81069e-07	5.37752e-07	7.42296e-08	0	7.53095e-08	4.60391e-07	5.25802e-08	2.41213e-07
Eukaryota	Streptophyta	unclassified (derived from Streptophyta)	Brassicales	Brassicaceae	Arabidopsis	0.000439784	0.000323345	0.000255791	0.000226103	0.000186763	0.000371841	0.000731101	0.00012323	0.000214369
Eukaryota	Streptophyta	unclassified (derived from Streptophyta)	Brassicales	Brassicaceae	Arabis	4.85092e-08	9.05347e-08	0	0	3.30964e-08	7.53095e-08	0	7.01069e-08	0
Eukaryota	Streptophyta	unclassified (derived from Streptophyta)	Brassicales	Brassicaceae	Barbarea	0	0	0	0	0	0	0	1.75267e-07	0
Eukaryota	Streptophyta	unclassified (derived from Streptophyta)	Brassicales	Brassicaceae	Brassica	0	0	0	1.70728e-06	3.6406e-07	1.88274e-07	4.60391e-07	6.30962e-07	0
Eukaryota	Streptophyta	unclassified (derived from Streptophyta)	Brassicales	Brassicaceae	Capsella	4.85092e-08	1.35802e-07	0	7.42296e-08	0	7.53095e-08	1.15098e-07	7.01069e-08	3.4459e-08
Eukaryota	Streptophyta	unclassified (derived from Streptophyta)	Brassicales	Brassicaceae	Crucihimalaya	0	0	0	7.42296e-08	3.30964e-08	0	5.75489e-08	1.40214e-07	0
Eukaryota	Streptophyta	unclassified (derived from Streptophyta)	Brassicales	Brassicaceae	Draba	9.70183e-08	4.52674e-08	0	0	0	3.76548e-08	1.15098e-07	7.01069e-08	0
Eukaryota	Streptophyta	unclassified (derived from Streptophyta)	Brassicales	Brassicaceae	Lepidium	6.79128e-07	1.81069e-07	5.97502e-08	3.71148e-08	0	3.76548e-08	0	8.76337e-08	5.51344e-07
Eukaryota	Streptophyta	unclassified (derived from Streptophyta)	Brassicales	Brassicaceae	Lobularia	9.70183e-08	9.05347e-08	0	7.42296e-08	3.30964e-08	0	1.72647e-07	8.76337e-08	3.4459e-08
Eukaryota	Streptophyta	unclassified (derived from Streptophyta)	Brassicales	Brassicaceae	Nasturtium	0	0	0	0	0	0	5.75489e-08	1.40214e-07	0
Eukaryota	Streptophyta	unclassified (derived from Streptophyta)	Brassicales	Brassicaceae	Olimarabidopsis	9.70183e-08	4.52674e-08	0	0	0	0	5.75489e-08	1.75267e-08	0
Eukaryota	Streptophyta	unclassified (derived from Streptophyta)	Brassicales	Caricaceae	Carica	1.45528e-07	1.35802e-07	0	1.11344e-07	0	1.50619e-07	6.90586e-07	2.10321e-07	1.03377e-07
Eukaryota	Streptophyta	unclassified (derived from Streptophyta)	Buxales	Buxaceae	Buxus	8.24656e-07	1.81069e-07	2.39001e-07	1.48459e-07	9.92892e-08	0	5.75489e-08	1.75267e-07	3.4459e-08
Eukaryota	Streptophyta	unclassified (derived from Streptophyta)	Canellales	Winteraceae	Drimys	3.39564e-07	9.05347e-08	1.195e-07	0	0	0	1.72647e-07	5.25802e-08	0
Eukaryota	Streptophyta	unclassified (derived from Streptophyta)	Caryophyllales	Amaranthaceae	Beta	5.33601e-07	0	4.78002e-07	1.11344e-07	6.61928e-08	4.14202e-07	5.1794e-07	1.75267e-07	0
Eukaryota	Streptophyta	unclassified (derived from Streptophyta)	Caryophyllales	Amaranthaceae	Spinacia	1.45528e-07	0	5.37752e-07	2.22689e-07	9.92892e-08	3.76548e-08	4.60391e-07	1.22687e-07	0
Eukaryota	Streptophyta	unclassified (derived from Streptophyta)	Caryophyllales	Caryophyllaceae	Silene	4.85092e-08	0	0	0	6.61928e-08	4.14202e-07	0	0	0
Eukaryota	Streptophyta	unclassified (derived from Streptophyta)	Caryophyllales	Polygonaceae	Fagopyrum	9.70183e-08	4.52674e-08	5.97502e-08	2.59804e-07	5.95735e-07	7.53095e-08	5.75489e-07	1.75267e-08	3.4459e-08
Eukaryota	Streptophyta	unclassified (derived from Streptophyta)	Ceratophyllales	Ceratophyllaceae	Ceratophyllum	0	9.05347e-08	0	7.42296e-08	3.30964e-08	3.76548e-08	5.75489e-07	5.25802e-08	0
Eukaryota	Streptophyta	unclassified (derived from Streptophyta)	Chloranthales	Chloranthaceae	Chloranthus	0	0	0	3.71148e-08	0	7.53095e-08	2.30195e-07	1.75267e-08	0
Eukaryota	Streptophyta	unclassified (derived from Streptophyta)	Cucurbitales	Corynocarpaceae	Corynocarpus	9.70183e-08	0	0	0	6.61928e-08	3.76548e-08	0	7.01069e-08	0
Eukaryota	Streptophyta	unclassified (derived from Streptophyta)	Cucurbitales	Cucurbitaceae	Citrullus	0	0	0	3.71148e-08	0	3.01238e-07	5.75489e-08	5.25802e-08	0
Eukaryota	Streptophyta	unclassified (derived from Streptophyta)	Cucurbitales	Cucurbitaceae	Cucumis	0	0	0	1.48459e-07	3.30964e-08	0	1.72647e-07	3.50535e-08	3.4459e-08
Eukaryota	Streptophyta	unclassified (derived from Streptophyta)	Cucurbitales	Cucurbitaceae	Cucurbita	4.85092e-08	0	0	3.71148e-08	9.92892e-08	4.51857e-07	2.30195e-07	7.01069e-08	0
Eukaryota	Streptophyta	unclassified (derived from Streptophyta)	Fabales	Fabaceae	Cicer	4.85092e-08	0	0	1.48459e-07	0	1.12964e-07	2.87744e-07	8.76337e-08	3.4459e-08
Eukaryota	Streptophyta	unclassified (derived from Streptophyta)	Fabales	Fabaceae	Glycine	3.88073e-07	1.35802e-07	5.97502e-08	2.59804e-07	3.30964e-08	1.88274e-07	3.45293e-07	2.45374e-07	2.41213e-07
Eukaryota	Streptophyta	unclassified (derived from Streptophyta)	Fabales	Fabaceae	Lathyrus	0	0	0	3.71148e-08	0	0	3.45293e-07	3.50535e-08	0
Eukaryota	Streptophyta	unclassified (derived from Streptophyta)	Fabales	Fabaceae	Lotus	0	0	1.79251e-07	2.22689e-07	1.02599e-06	3.76548e-08	1.15098e-07	2.62901e-07	3.4459e-08
Eukaryota	Streptophyta	unclassified (derived from Streptophyta)	Fabales	Fabaceae	Medicago	3.39564e-07	0	0	0	6.61928e-08	0	0	0	1.03377e-07
Eukaryota	Streptophyta	unclassified (derived from Streptophyta)	Fabales	Fabaceae	Phaseolus	1.11571e-06	7.24278e-07	1.01575e-06	2.22689e-07	3.30964e-08	4.51857e-07	1.43872e-06	3.68061e-07	9.30392e-07
Eukaryota	Streptophyta	unclassified (derived from Streptophyta)	Fabales	Fabaceae	Pisum	4.85092e-08	0	0	7.42296e-08	6.61928e-08	3.76548e-08	4.02842e-07	1.0516e-07	0
Eukaryota	Streptophyta	unclassified (derived from Streptophyta)	Fabales	Fabaceae	Trifolium	1.45528e-07	0	0	3.71148e-07	1.32386e-07	0	2.87744e-07	1.92794e-07	0
Eukaryota	Streptophyta	unclassified (derived from Streptophyta)	Fabales	Fabaceae	Vigna	0	0	0	7.42296e-08	3.30964e-08	0	2.87744e-07	1.0516e-07	0
Eukaryota	Streptophyta	unclassified (derived from Streptophyta)	Fagales	Fagaceae	Castanea	4.85092e-08	0	0	1.11344e-07	3.30964e-08	0	3.45293e-07	1.75267e-08	3.4459e-08
Eukaryota	Streptophyta	unclassified (derived from Streptophyta)	Gentianales	Rubiaceae	Coffea	9.70183e-08	4.52674e-08	0	3.71148e-08	1.98578e-07	0	2.30195e-07	3.50535e-08	3.4459e-08
Eukaryota	Streptophyta	unclassified (derived from Streptophyta)	Geraniales	Geraniaceae	Erodium	1.94037e-07	4.52674e-08	5.97502e-08	0	0	7.53095e-08	1.72647e-07	0	0
Eukaryota	Streptophyta	unclassified (derived from Streptophyta)	Geraniales	Geraniaceae	Geranium	4.85092e-08	0	0	7.42296e-08	0	7.53095e-08	7.48135e-07	1.75267e-08	0
Eukaryota	Streptophyta	unclassified (derived from Streptophyta)	Geraniales	Geraniaceae	Monsonia	2.91055e-07	9.05347e-08	0	2.22689e-07	3.30964e-08	0	1.15098e-07	0	6.89179e-08
Eukaryota	Streptophyta	unclassified (derived from Streptophyta)	Geraniales	Geraniaceae	Pelargonium	2.42546e-07	3.16872e-07	5.97502e-08	7.42296e-08	3.30964e-08	1.88274e-07	5.1794e-07	7.01069e-08	1.03377e-07
Eukaryota	Streptophyta	unclassified (derived from Streptophyta)	Lamiales	Oleaceae	Jasminum	1.94037e-07	9.05347e-08	1.195e-07	1.41036e-06	3.30964e-08	0	5.1794e-07	2.10321e-07	0
Eukaryota	Streptophyta	unclassified (derived from Streptophyta)	Lamiales	Oleaceae	Olea	4.85092e-08	4.52674e-08	0	3.71148e-08	0	3.76548e-08	1.72647e-07	5.25802e-08	0
Eukaryota	Streptophyta	unclassified (derived from Streptophyta)	Lamiales	Orobanchaceae	Epifagus	0	4.52674e-08	0	3.71148e-08	0	7.53095e-08	1.72647e-07	0	0
Eukaryota	Streptophyta	unclassified (derived from Streptophyta)	Magnoliales	Magnoliaceae	Liriodendron	0	9.05347e-08	0	1.48459e-07	0	0	1.15098e-07	3.50535e-08	6.89179e-08
Eukaryota	Streptophyta	unclassified (derived from Streptophyta)	Malpighiales	Euphorbiaceae	Jatropha	4.85092e-08	0	5.97502e-08	0	2.97868e-07	0	0	1.75267e-08	0
Eukaryota	Streptophyta	unclassified (derived from Streptophyta)	Malpighiales	Euphorbiaceae	Manihot	7.27638e-07	4.52674e-08	1.79251e-07	1.85574e-07	0	3.76548e-08	6.33038e-07	1.57741e-07	1.03377e-07
Eukaryota	Streptophyta	unclassified (derived from Streptophyta)	Malpighiales	Euphorbiaceae	Ricinus	0.000175846	0.000133675	0.000103428	0.000131052	0.000119908	0.000759835	0.000431099	0.00016731	0.000100551
Eukaryota	Streptophyta	unclassified (derived from Streptophyta)	Malpighiales	Salicaceae	Populus	0.000102936	7.28805e-05	6.8175e-05	5.38536e-05	4.87841e-05	8.97689e-05	0.000169366	4.26075e-05	5.60647e-05
Eukaryota	Streptophyta	unclassified (derived from Streptophyta)	Malvales	Malvaceae	Gossypium	5.33601e-07	4.52674e-07	1.195e-07	1.48459e-07	0	1.12964e-07	1.72647e-07	1.0516e-07	3.79049e-07
Eukaryota	Streptophyta	unclassified (derived from Streptophyta)	Malvales	Malvaceae	Theobroma	4.85092e-08	0	0	0	0	0	5.75489e-08	1.0516e-07	0
Eukaryota	Streptophyta	unclassified (derived from Streptophyta)	Myrtales	Myrtaceae	Eucalyptus	9.70183e-08	4.52674e-08	0	1.48459e-07	0	3.76548e-08	3.45293e-07	1.92794e-07	3.4459e-08
Eukaryota	Streptophyta	unclassified (derived from Streptophyta)	Myrtales	Onagraceae	Oenothera	2.91055e-07	3.62139e-07	1.195e-07	5.56722e-07	2.18436e-06	6.02476e-07	1.20853e-06	8.76337e-08	3.79049e-07
Eukaryota	Streptophyta	unclassified (derived from Streptophyta)	Nymphaeales	Nymphaeaceae	Nuphar	2.91055e-07	2.71604e-07	0	7.42296e-08	0	1.50619e-07	4.02842e-07	1.40214e-07	3.4459e-07
Eukaryota	Streptophyta	unclassified (derived from Streptophyta)	Nymphaeales	Nymphaeaceae	Nymphaea	4.85092e-08	1.81069e-07	0	3.71148e-08	0	0	5.75489e-08	3.50535e-08	1.37836e-07
Eukaryota	Streptophyta	unclassified (derived from Streptophyta)	Piperales	Piperaceae	Piper	0	1.81069e-07	0	0	3.30964e-08	0	2.87744e-07	5.25802e-08	3.4459e-08
Eukaryota	Streptophyta	unclassified (derived from Streptophyta)	Proteales	Platanaceae	Platanus	9.70183e-08	4.52674e-08	5.97502e-08	1.48459e-07	6.61928e-08	0	5.1794e-07	5.25802e-08	0
Eukaryota	Streptophyta	unclassified (derived from Streptophyta)	Psilotales	Psilotaceae	Psilotum	7.76147e-07	2.71604e-07	5.37752e-07	7.05181e-07	2.97868e-07	1.88274e-07	1.78401e-06	2.10321e-07	6.89179e-08
Eukaryota	Streptophyta	unclassified (derived from Streptophyta)	Ranunculales	Berberidaceae	Nandina	0	0	0	1.11344e-07	3.30964e-08	0	1.72647e-07	5.25802e-08	0
Eukaryota	Streptophyta	unclassified (derived from Streptophyta)	Ranunculales	Ranunculaceae	Megaleranthis	4.85092e-08	0	5.97502e-08	1.11344e-07	0	0	7.48135e-07	3.15481e-07	0
Eukaryota	Streptophyta	unclassified (derived from Streptophyta)	Ranunculales	Ranunculaceae	Ranunculus	4.85092e-08	4.52674e-08	0	7.42296e-08	3.30964e-08	0	4.60391e-07	1.22687e-07	0
Eukaryota	Streptophyta	unclassified (derived from Streptophyta)	Rosales	Moraceae	Morus	4.85092e-08	0	1.195e-07	1.85574e-07	3.30964e-08	3.76548e-08	7.48135e-07	3.50535e-07	0
Eukaryota	Streptophyta	unclassified (derived from Streptophyta)	Rosales	Rosaceae	Prunus	9.70183e-08	0	0	0	6.61928e-08	0	4.60391e-07	1.92794e-07	0
Eukaryota	Streptophyta	unclassified (derived from Streptophyta)	Sapindales	Rutaceae	Citrus	3.39564e-07	9.05347e-08	1.195e-07	3.71148e-08	3.30964e-08	3.76548e-08	6.33038e-07	2.97954e-07	3.4459e-08
Eukaryota	Streptophyta	unclassified (derived from Streptophyta)	Solanales	Convolvulaceae	Cuscuta	6.30619e-07	1.35802e-07	3.58501e-07	5.93837e-07	4.30253e-07	3.38893e-07	1.26608e-06	1.0516e-07	5.16885e-07
Eukaryota	Streptophyta	unclassified (derived from Streptophyta)	Solanales	Convolvulaceae	Ipomoea	9.21674e-07	8.6008e-07	1.195e-07	1.48459e-07	3.30964e-08	4.51857e-07	9.78331e-07	5.25802e-08	4.13508e-07
Eukaryota	Streptophyta	unclassified (derived from Streptophyta)	Solanales	Solanaceae	Atropa	9.70183e-08	0	0	7.42296e-08	6.61928e-08	7.53095e-08	4.02842e-07	2.62901e-07	3.4459e-08
Eukaryota	Streptophyta	unclassified (derived from Streptophyta)	Solanales	Solanaceae	Nicotiana	1.45528e-07	9.05347e-08	0	3.34033e-07	3.30964e-08	1.12964e-07	8.63233e-07	5.43329e-07	6.89179e-08
Eukaryota	Streptophyta	unclassified (derived from Streptophyta)	Solanales	Solanaceae	Solanum	2.91055e-07	0	8.96253e-07	1.11344e-07	6.61928e-08	1.88274e-07	5.75489e-07	2.62901e-07	6.89179e-08
Eukaryota	Streptophyta	unclassified (derived from Streptophyta)	Vitales	Vitaceae	Vitis	6.59725e-05	4.57653e-05	5.12657e-05	4.95854e-05	2.608e-05	5.3658e-05	0.000104279	2.20662e-05	2.96692e-05
Eukaryota	Streptophyta	Zygnemophyceae	Desmidiales	Desmidiaceae	Staurastrum	5.8211e-07	3.16872e-07	2.39001e-07	7.42296e-07	1.98578e-07	3.38893e-07	2.4746e-06	2.27848e-07	5.51344e-07
Eukaryota	Streptophyta	Zygnemophyceae	Zygnematales	Zygnemataceae	Zygnema	5.8211e-07	5.88476e-07	2.39001e-07	1.85574e-07	3.97157e-07	1.5815e-06	1.84156e-06	2.62901e-07	5.16885e-07
Eukaryota	unclassified (derived from Eukaryota)	Bangiophyceae	Bangiales	Bangiaceae	Porphyra	2.6486e-05	2.4218e-05	1.96578e-05	1.7147e-05	1.11535e-05	1.87897e-05	4.39673e-05	1.02356e-05	1.68504e-05
Eukaryota	unclassified (derived from Eukaryota)	Bangiophyceae	Cyanidiales	Cyanidiaceae	Cyanidioschyzon	9.99289e-06	8.69134e-06	7.17002e-06	5.2703e-06	4.46802e-06	7.9075e-06	1.88185e-05	2.38364e-06	8.6492e-06
Eukaryota	unclassified (derived from Eukaryota)	Bangiophyceae	Cyanidiales	Cyanidiaceae	Cyanidium	1.42132e-05	1.14074e-05	1.36828e-05	5.12184e-06	6.4207e-06	3.87844e-06	2.08327e-05	3.47029e-06	1.06134e-05
Eukaryota	unclassified (derived from Eukaryota)	Chrysophyceae	Chromulinales	Chromulinaceae	Ochromonas	4.85092e-08	4.52674e-08	5.97502e-08	1.0021e-06	2.64771e-07	4.55623e-06	4.31617e-06	1.75267e-07	6.89179e-08
Eukaryota	unclassified (derived from Eukaryota)	Cryptophyta	Cryptomonadales	Cryptomonadaceae	Cryptomonas	3.6867e-06	2.85184e-06	4.42151e-06	6.68067e-07	2.31675e-07	6.77786e-07	6.50302e-06	3.68061e-07	2.23983e-06
Eukaryota	unclassified (derived from Eukaryota)	Cryptophyta	Cryptomonadales	Hemiselmidaceae	Hemiselmis	1.30975e-06	1.35802e-07	1.37425e-06	7.79411e-07	2.64771e-07	2.67349e-06	2.30195e-06	3.33008e-07	3.79049e-07
Eukaryota	unclassified (derived from Eukaryota)	Cryptophyta	Pyrenomonadales	Geminigeraceae	Guillardia	2.23142e-05	1.28559e-05	1.23085e-05	1.06148e-05	8.17481e-06	6.7402e-06	5.08732e-05	7.16843e-06	1.03377e-05
Eukaryota	unclassified (derived from Eukaryota)	Cryptophyta	Pyrenomonadales	Pyrenomonadaceae	Rhodomonas	6.25768e-06	6.79011e-06	5.07877e-06	4.04551e-06	2.28365e-06	6.85317e-06	2.69904e-05	3.20739e-06	2.82564e-06
Eukaryota	unclassified (derived from Eukaryota)	Dinophyceae	Peridiniales	Peridiniaceae	Durinskia	1.16422e-06	9.05347e-07	1.195e-06	7.42296e-07	4.30253e-07	2.63583e-07	1.23155e-05	8.0623e-07	3.79049e-07
Eukaryota	unclassified (derived from Eukaryota)	Dinophyceae	Peridiniales	Peridiniaceae	Kryptoperidinium	1.26124e-06	5.88476e-07	3.58501e-07	1.22479e-06	8.60507e-07	5.64821e-07	1.27758e-05	9.99024e-07	3.10131e-07
Eukaryota	unclassified (derived from Eukaryota)	Florideophyceae	Gigartinales	Gigartinaceae	Chondrus	1.45528e-07	4.07406e-07	5.97502e-08	1.15056e-06	9.92892e-07	7.04144e-06	2.81989e-06	4.20642e-07	2.75672e-07
Eukaryota	unclassified (derived from Eukaryota)	Florideophyceae	Gracilariales	Gracilariaceae	Gracilaria	6.93681e-06	3.30452e-06	1.01575e-05	4.08263e-06	1.91959e-06	2.67349e-06	1.1222e-05	1.47225e-06	2.5155e-06
Eukaryota	unclassified (derived from Eukaryota)	Florideophyceae	Gracilariales	Gracilariaceae	Gracilariophila	4.85092e-08	0	0	0	0	7.1544e-07	4.60391e-07	7.01069e-08	0
Eukaryota	unclassified (derived from Eukaryota)	Florideophyceae	Gracilariales	Gracilariaceae	Gracilariopsis	4.85092e-08	4.52674e-08	0	1.48459e-07	0	1.65681e-06	4.60391e-07	5.25802e-08	0
Eukaryota	unclassified (derived from Eukaryota)	Florideophyceae	Plocamiales	Plocamiaceae	Plocamiocolax	0	0	0	7.42296e-08	0	1.1673e-06	2.87744e-07	3.50535e-08	0
Eukaryota	unclassified (derived from Eukaryota)	Glaucocystophyceae	unclassified (derived from Glaucocystophyceae)	Cyanophoraceae	Cyanophora	2.37695e-05	1.53004e-05	1.08745e-05	5.82703e-06	5.69258e-06	1.11835e-05	2.14657e-05	6.95811e-06	1.07857e-05
Eukaryota	unclassified (derived from Eukaryota)	Heterolobosea	Schizopyrenida	Vahlkampfiidae	Naegleria	0.000110552	7.10698e-05	7.49865e-05	6.36148e-05	5.57013e-05	0.000116466	0.000151641	2.78149e-05	5.31013e-05
Eukaryota	unclassified (derived from Eukaryota)	Oligohymenophorea	Hymenostomatida	Tetrahymenidae	Tetrahymena	3.77401e-05	3.72098e-05	2.58718e-05	5.107e-05	3.8789e-05	0.000122416	9.09272e-05	2.81655e-05	2.40524e-05
Eukaryota	unclassified (derived from Eukaryota)	Oligohymenophorea	Peniculida	Parameciidae	Paramecium	9.37197e-05	4.06954e-05	5.84357e-05	7.17058e-05	5.42781e-05	0.000107956	0.00010261	2.85335e-05	3.96967e-05
Eukaryota	unclassified (derived from Eukaryota)	Pelagophyceae	unclassified (derived from Pelagophyceae)	unclassified (derived from Pelagophyceae)	Aureococcus	1.74633e-06	5.43208e-07	4.18251e-07	3.71148e-07	4.30253e-07	4.14202e-07	6.90586e-06	3.33008e-07	2.75672e-07
Eukaryota	unclassified (derived from Eukaryota)	Pelagophyceae	unclassified (derived from Pelagophyceae)	unclassified (derived from Pelagophyceae)	unclassified (derived from Pelagophyceae)	1.45528e-06	9.05347e-07	1.67301e-06	7.42296e-07	6.28832e-07	9.03714e-07	6.90586e-06	2.10321e-07	3.4459e-07
Eukaryota	unclassified (derived from Eukaryota)	Raphidophyceae	Chattonellales	Chattonellaceae	Chattonella	0	0	1.79251e-07	5.56722e-07	1.98578e-07	1.69446e-06	1.61137e-06	1.0516e-07	3.4459e-08
Eukaryota	unclassified (derived from Eukaryota)	Raphidophyceae	Chattonellales	Chattonellaceae	Heterosigma	3.1531e-06	1.99176e-06	5.67627e-06	1.0021e-06	6.28832e-07	9.03714e-07	1.10494e-05	7.18596e-07	1.48174e-06
Eukaryota	unclassified (derived from Eukaryota)	Synurophyceae	Synurales	Synuraceae	Chrysodidymus	9.70183e-08	3.16872e-07	0	4.45378e-07	3.97157e-07	4.25499e-06	3.51048e-06	7.01069e-08	1.37836e-07
Eukaryota	unclassified (derived from Eukaryota)	unclassified (derived from Eukaryota)	Bicosoecida	Cafeteriaceae	Cafeteria	4.85092e-08	4.52674e-08	2.39001e-07	5.93837e-07	3.6406e-07	2.59818e-06	9.20782e-07	7.01069e-08	6.89179e-08
Eukaryota	unclassified (derived from Eukaryota)	unclassified (derived from Eukaryota)	Choanoflagellida	Codonosigidae	Monosiga	6.08305e-05	5.21933e-05	3.68061e-05	4.61337e-05	3.76637e-05	0.000103777	0.0001174	2.11022e-05	3.09786e-05
Eukaryota	unclassified (derived from Eukaryota)	unclassified (derived from Eukaryota)	Dictyosteliida	unclassified (derived from Dictyosteliida)	Dictyostelium	0.000300466	0.000269748	0.000207453	0.000242174	0.000198181	0.00038758	0.000401518	0.000101918	0.000173811
Eukaryota	unclassified (derived from Eukaryota)	unclassified (derived from Eukaryota)	Dictyosteliida	unclassified (derived from Dictyosteliida)	Polysphondylium	0	4.52674e-08	1.195e-07	1.48459e-07	9.92892e-08	1.12964e-06	3.45293e-07	0	0
Eukaryota	unclassified (derived from Eukaryota)	unclassified (derived from Eukaryota)	Euglyphida	Paulinellidae	Paulinella	1.57655e-05	1.14074e-05	1.63716e-05	4.97339e-06	6.71857e-06	8.69825e-06	2.64149e-05	2.99707e-06	7.3053e-06
Eukaryota	unclassified (derived from Eukaryota)	unclassified (derived from Eukaryota)	Isochrysidales	Noelaerhabdaceae	Emiliania	7.22787e-06	3.98353e-06	5.85552e-06	1.7444e-06	1.72101e-06	2.25929e-06	8.17194e-06	8.41283e-07	3.75603e-06
Eukaryota	unclassified (derived from Eukaryota)	unclassified (derived from Eukaryota)	Kinetoplastida	Trypanosomatidae	Leishmania	0.00010575	7.34237e-05	7.12222e-05	4.70245e-05	5.05051e-05	6.67619e-05	0.000107444	3.00583e-05	5.87181e-05
Eukaryota	unclassified (derived from Eukaryota)	unclassified (derived from Eukaryota)	Kinetoplastida	Trypanosomatidae	Trypanosoma	0.000115743	7.03455e-05	6.35742e-05	4.01582e-05	4.41175e-05	7.00378e-05	0.000123903	2.96202e-05	4.76568e-05
Eukaryota	unclassified (derived from Eukaryota)	unclassified (derived from Eukaryota)	Perkinsida	Perkinsidae	Perkinsus	4.40948e-05	3.19135e-05	2.94568e-05	4.34243e-05	2.7106e-05	4.48845e-05	6.66991e-05	1.17254e-05	2.64989e-05
Eukaryota	unclassified (derived from Eukaryota)	unclassified (derived from Eukaryota)	Peronosporales	unclassified (derived from Peronosporales)	Phytophthora	0.000109291	7.58681e-05	5.76589e-05	4.70987e-05	4.56399e-05	9.11622e-05	0.000154806	2.76046e-05	5.13439e-05
Eukaryota	unclassified (derived from Eukaryota)	unclassified (derived from Eukaryota)	Pythiales	Pythiaceae	Pythium	9.70183e-08	9.05347e-08	1.195e-07	1.85574e-07	1.65482e-07	1.12964e-06	6.33038e-07	2.27848e-07	3.4459e-08
Eukaryota	unclassified (derived from Eukaryota)	unclassified (derived from Eukaryota)	Saprolegniales	Saprolegniaceae	Saprolegnia	4.85092e-08	4.07406e-07	5.97502e-08	1.48459e-07	2.31675e-07	1.73212e-06	8.05684e-07	0	0
Eukaryota	unclassified (derived from Eukaryota)	unclassified (derived from Eukaryota)	Slopalinida	Proteromonadidae	Proteromonas	0	0	0	3.71148e-08	0	1.09199e-06	2.87744e-07	3.50535e-08	0
Eukaryota	unclassified (derived from Eukaryota)	unclassified (derived from Eukaryota)	Trichomonadida	Trichomonadidae	Trichomonas	0.000269614	0.00030225	0.000230277	0.000320895	0.000420324	3.50942e-05	9.91567e-05	8.21653e-05	0.000392832
Eukaryota	unclassified (derived from Eukaryota)	unclassified (derived from Eukaryota)	unclassified (derived from Eukaryota)	Hartmannellidae	Hartmannella	1.94037e-07	4.52674e-08	2.39001e-07	6.30952e-07	2.64771e-07	4.93277e-06	8.63233e-07	3.15481e-07	0
Eukaryota	unclassified (derived from Eukaryota)	unclassified (derived from Eukaryota)	unclassified (derived from Eukaryota)	Hexamitidae	Giardia	3.08033e-05	1.66584e-05	1.75666e-05	1.43634e-05	3.60751e-05	9.82789e-06	3.23425e-05	5.73124e-06	1.5541e-05
Eukaryota	unclassified (derived from Eukaryota)	unclassified (derived from Eukaryota)	unclassified (derived from Eukaryota)	Histionidae	Reclinomonas	4.02626e-06	4.48147e-06	2.21076e-06	2.264e-06	1.39005e-06	1.29532e-05	8.63233e-06	8.93863e-07	1.58511e-06
Eukaryota	unclassified (derived from Eukaryota)	unclassified (derived from Eukaryota)	unclassified (derived from Eukaryota)	Malawimonadidae	Malawimonas	3.39564e-07	1.35802e-07	5.97502e-08	2.22689e-07	3.6406e-07	4.29264e-06	1.20853e-06	1.22687e-07	6.89179e-08
Eukaryota	unclassified (derived from Eukaryota)	unclassified (derived from Eukaryota)	unclassified (derived from Eukaryota)	unclassified (derived from Eukaryota)	Acanthamoeba	2.91055e-07	0	1.79251e-07	1.18767e-06	5.95735e-07	8.20874e-06	3.85577e-06	4.73222e-07	1.72295e-07
Eukaryota	unclassified (derived from Eukaryota)	unclassified (derived from Eukaryota)	unclassified (derived from Eukaryota)	unclassified (derived from Eukaryota)	Bigelowiella	8.73165e-07	1.81069e-07	6.57252e-07	2.59804e-07	8.60507e-07	5.27167e-07	2.30195e-06	1.75267e-07	1.37836e-07
Eukaryota	unclassified (derived from Eukaryota)	unclassified (derived from Eukaryota)	unclassified (derived from Eukaryota)	unclassified (derived from Eukaryota)	Blastocystis	1.45528e-07	4.52674e-08	5.97502e-08	1.18767e-06	1.65482e-06	7.9075e-07	3.45293e-07	2.80428e-07	0
Eukaryota	unclassified (derived from Eukaryota)	unclassified (derived from Eukaryota)	unclassified (derived from Eukaryota)	unclassified (derived from Eukaryota)	Entamoeba	0.000129374	0.000119732	8.67573e-05	0.000180898	0.000278341	3.17053e-05	7.44682e-05	3.12151e-05	7.76361e-05
Eukaryota	unclassified (derived from Fungi)	unclassified (derived from Fungi)	Endogonales	Endogonaceae	Endogone	4.85092e-08	0	2.39001e-07	0	0	2.44756e-05	2.87744e-07	2.80428e-07	0
Eukaryota	unclassified (derived from Fungi)	unclassified (derived from Fungi)	Entomophthorales	Ancylistaceae	Conidiobolus	6.01514e-06	0	0	7.79411e-07	0	9.41369e-07	4.37371e-06	1.54235e-06	0
Eukaryota	unclassified (derived from Fungi)	unclassified (derived from Fungi)	Entomophthorales	Basidiobolaceae	Basidiobolus	1.0672e-06	1.38971e-05	0	2.96919e-07	0	3.29479e-05	1.93364e-05	2.92696e-06	0
Eukaryota	unclassified (derived from Fungi)	unclassified (derived from Fungi)	Harpellales	Legeriomycetaceae	Smittium	4.85092e-08	0	0	7.42296e-08	3.30964e-08	1.5815e-06	1.15098e-07	1.20934e-06	0
Eukaryota	unclassified (derived from Fungi)	unclassified (derived from Fungi)	Kickxellales	Kickxellaceae	Spiromyces	0	0	0	0	0	2.63583e-07	5.40959e-06	0	0
Eukaryota	unclassified (derived from Fungi)	unclassified (derived from Fungi)	Mortierellales	Mortierellaceae	Mortierella	2.18776e-05	0	5.97502e-08	8.0168e-05	0	5.81766e-05	1.94515e-05	5.25802e-08	0
Eukaryota	unclassified (derived from Fungi)	unclassified (derived from Fungi)	Mucorales	Mucoraceae	Phycomyces	9.70183e-08	0	0	0	2.17443e-05	0	2.5897e-06	4.71469e-06	0
Eukaryota	unclassified (derived from Fungi)	unclassified (derived from Fungi)	Mucorales	Mucoraceae	Rhizopus	0	9.05347e-08	0	7.42296e-08	9.92892e-08	3.38893e-06	5.1794e-07	1.0516e-07	1.03377e-07
Eukaryota	unclassified (derived from Fungi)	unclassified (derived from Fungi)	Zoopagales	Helicocephalidaceae	Rhopalomyces	0	0	0	0	0	1.12964e-07	0	0	0
Eukaryota	unclassified (derived from Fungi)	unclassified (derived from Fungi)	Zoopagales	Piptocephalidaceae	Piptocephalis	0	0	0	2.59804e-07	4.43492e-06	7.14687e-05	1.00135e-05	0	0
Eukaryota	Xanthophyceae	unclassified (derived from Xanthophyceae)	Vaucheriales	Vaucheriaceae	Vaucheria	1.69782e-06	1.62963e-06	1.195e-06	9.64985e-07	1.72101e-06	1.39323e-06	8.97762e-06	6.13436e-07	1.24052e-06
Eukaryota	Xenoturbellida	unclassified (derived from Xenoturbellida)	unclassified (derived from Xenoturbellida)	unclassified (derived from Xenoturbellida)	Xenoturbella	0	0	0	0	0	2.25929e-07	5.75489e-08	0	0
other sequences	unclassified (derived from other sequences)	unclassified (derived from other sequences)	unclassified (derived from other sequences)	unclassified (derived from other sequences)	unclassified (derived from other sequences)	4.99644e-06	1.18148e-05	6.45302e-06	6.5285e-05	6.35782e-05	0.000240087	1.83005e-05	0.0001114	8.09786e-06
Viruses	unclassified (derived from Viruses)	unclassified (derived from Viruses)	Caudovirales	Myoviridae	Mu-like viruses	0	9.05347e-08	0	2.96919e-07	3.97157e-07	2.25929e-07	1.72647e-07	1.22687e-06	1.03377e-07
Viruses	unclassified (derived from Viruses)	unclassified (derived from Viruses)	Caudovirales	Myoviridae	P1-like viruses	1.35826e-06	1.40329e-06	1.0755e-06	6.3021e-05	1.0657e-05	3.91609e-06	2.01421e-06	1.00603e-05	2.13646e-06
Viruses	unclassified (derived from Viruses)	unclassified (derived from Viruses)	Caudovirales	Myoviridae	P2-like viruses	1.84335e-06	6.69957e-06	2.44976e-06	1.10973e-05	1.49265e-05	9.79024e-06	3.45293e-06	8.47593e-05	3.41144e-06
Viruses	unclassified (derived from Viruses)	unclassified (derived from Viruses)	Caudovirales	Myoviridae	phiKZ-like viruses	2.23142e-06	1.04115e-06	4.42151e-06	4.18284e-05	4.37204e-05	2.18398e-06	1.84156e-06	1.52658e-05	1.72295e-06
Viruses	unclassified (derived from Viruses)	unclassified (derived from Viruses)	Caudovirales	Myoviridae	SPO1-like viruses	5.77259e-06	6.15636e-06	4.43346e-05	0.000169392	0.000287409	3.27596e-06	3.85577e-06	1.2479e-05	3.92832e-06
Viruses	unclassified (derived from Viruses)	unclassified (derived from Viruses)	Caudovirales	Myoviridae	T4-like viruses	3.26952e-05	3.2683e-05	3.77024e-05	0.000105183	0.000135728	7.09416e-05	4.74203e-05	5.407e-05	1.76775e-05
Viruses	unclassified (derived from Viruses)	unclassified (derived from Viruses)	Caudovirales	Myoviridae	unclassified (derived from Myoviridae)	0.000125154	0.000108868	0.000211277	0.000349473	0.000366973	8.99572e-05	7.22238e-05	9.09287e-05	5.47208e-05
Viruses	unclassified (derived from Viruses)	unclassified (derived from Viruses)	Caudovirales	Podoviridae	AHJD-like viruses	4.85092e-08	0	1.195e-07	1.45861e-05	1.8534e-05	0	0	3.68061e-07	0
Viruses	unclassified (derived from Viruses)	unclassified (derived from Viruses)	Caudovirales	Podoviridae	Bpp-1-like viruses	3.1531e-06	3.44032e-06	7.11027e-06	1.11344e-05	1.11204e-05	7.86984e-06	1.00135e-05	1.82804e-05	1.75741e-06
Viruses	unclassified (derived from Viruses)	unclassified (derived from Viruses)	Caudovirales	Podoviridae	Epsilon15-like viruses	1.98888e-06	3.07818e-06	3.40576e-06	4.08263e-06	4.46802e-06	2.44756e-06	5.46714e-06	1.10944e-05	1.41282e-06
Viruses	unclassified (derived from Viruses)	unclassified (derived from Viruses)	Caudovirales	Podoviridae	LUZ24-like viruses	4.85092e-08	4.52674e-08	5.97502e-08	2.09328e-05	8.2741e-06	7.1544e-07	3.28029e-06	1.38461e-06	3.4459e-08
Viruses	unclassified (derived from Viruses)	unclassified (derived from Viruses)	Caudovirales	Podoviridae	N4-like viruses	1.89186e-06	5.56789e-06	1.79251e-06	0.000145119	0.000127355	3.81066e-05	2.87744e-06	5.92228e-05	1.55065e-06
Viruses	unclassified (derived from Viruses)	unclassified (derived from Viruses)	Caudovirales	Podoviridae	P22-like viruses	2.1344e-06	1.22222e-06	1.195e-06	3.60014e-06	5.62639e-06	1.92039e-06	4.9492e-06	7.71176e-06	4.47967e-07
Viruses	unclassified (derived from Viruses)	unclassified (derived from Viruses)	Caudovirales	Podoviridae	Phi29-like viruses	1.26124e-06	4.97941e-07	1.13525e-06	5.91239e-05	7.0727e-05	4.51857e-07	6.90586e-07	3.13729e-06	6.89179e-08
Viruses	unclassified (derived from Viruses)	unclassified (derived from Viruses)	Caudovirales	Podoviridae	Phieco32-like viruses	0	1.35802e-07	0	1.67017e-06	1.45624e-06	1.50619e-07	1.72647e-07	1.06913e-06	3.4459e-08
Viruses	unclassified (derived from Viruses)	unclassified (derived from Viruses)	Caudovirales	Podoviridae	phiKMV-like viruses	6.79128e-07	1.35802e-07	6.57252e-07	3.46281e-05	1.93283e-05	3.05004e-06	1.89911e-06	1.70886e-05	7.58097e-07
Viruses	unclassified (derived from Viruses)	unclassified (derived from Viruses)	Caudovirales	Podoviridae	SP6-like viruses	1.94037e-07	4.97941e-07	2.39001e-07	4.2682e-06	2.54842e-06	2.25929e-07	7.48135e-07	2.45374e-06	6.89179e-08
Viruses	unclassified (derived from Viruses)	unclassified (derived from Viruses)	Caudovirales	Podoviridae	T7-like viruses	3.92924e-06	9.00821e-06	2.22271e-05	1.53284e-05	1.90304e-05	1.50619e-06	5.35204e-06	1.23563e-05	1.10269e-06
Viruses	unclassified (derived from Viruses)	unclassified (derived from Viruses)	Caudovirales	Podoviridae	unclassified (derived from Podoviridae)	3.74006e-05	1.63415e-05	5.18632e-05	5.28515e-05	5.65287e-05	2.50404e-05	5.39808e-05	6.99667e-05	8.8215e-06
Viruses	unclassified (derived from Viruses)	unclassified (derived from Viruses)	Caudovirales	Podoviridae	VP2-like phages	9.70183e-08	0	0	1.11344e-07	0	2.63583e-07	6.33038e-07	1.0516e-07	0
Viruses	unclassified (derived from Viruses)	unclassified (derived from Viruses)	Caudovirales	Siphoviridae	c2-like viruses	4.36583e-07	0	5.97502e-07	2.96919e-07	1.65482e-07	0	0	5.55597e-06	3.4459e-08
Viruses	unclassified (derived from Viruses)	unclassified (derived from Viruses)	Caudovirales	Siphoviridae	L5-like viruses	1.0672e-06	2.71604e-07	4.60077e-06	3.93417e-06	5.85806e-06	4.89512e-07	1.89911e-06	1.36709e-06	1.72295e-07
Viruses	unclassified (derived from Viruses)	unclassified (derived from Viruses)	Caudovirales	Siphoviridae	Lambda-like viruses	1.53774e-05	8.37446e-06	1.03368e-05	3.15847e-05	2.58483e-05	1.21625e-05	1.80128e-05	3.16883e-05	1.05444e-05
Viruses	unclassified (derived from Viruses)	unclassified (derived from Viruses)	Caudovirales	Siphoviridae	N15-like viruses	7.76147e-07	7.69545e-07	1.79251e-07	1.29902e-06	6.28832e-07	5.27167e-07	2.87744e-07	7.30865e-06	1.72295e-07
Viruses	unclassified (derived from Viruses)	unclassified (derived from Viruses)	Caudovirales	Siphoviridae	PhiC31-like viruses	9.21674e-07	4.52674e-08	4.18251e-07	1.03921e-06	1.8865e-06	7.53095e-08	5.1794e-07	4.20642e-07	0
Viruses	unclassified (derived from Viruses)	unclassified (derived from Viruses)	Caudovirales	Siphoviridae	SPbeta-like viruses	1.94037e-07	1.81069e-07	2.98751e-07	9.64985e-07	1.29076e-06	4.51857e-07	2.87744e-07	3.68061e-07	3.79049e-07
Viruses	unclassified (derived from Viruses)	unclassified (derived from Viruses)	Caudovirales	Siphoviridae	T1-like viruses	2.91055e-07	1.81069e-07	4.78002e-07	1.03921e-06	8.2741e-07	2.25929e-07	3.45293e-07	1.78773e-06	6.89179e-08
Viruses	unclassified (derived from Viruses)	unclassified (derived from Viruses)	Caudovirales	Siphoviridae	T5-like viruses	7.27638e-07	5.88476e-07	9.56003e-07	2.89496e-06	4.10395e-06	7.53095e-07	6.90586e-07	3.69814e-06	7.23638e-07
Viruses	unclassified (derived from Viruses)	unclassified (derived from Viruses)	Caudovirales	Siphoviridae	unclassified (derived from Siphoviridae)	0.000357222	0.00011774	0.00051905	0.000688851	0.000783359	6.326e-05	0.000146232	0.000302617	0.000100724
Viruses	unclassified (derived from Viruses)	unclassified (derived from Viruses)	Caudovirales	unclassified (derived from Caudovirales)	unclassified (derived from Caudovirales)	6.22858e-05	3.48106e-05	3.91961e-05	5.96435e-05	5.01742e-05	1.16353e-05	6.33038e-06	2.82881e-05	1.15782e-05
Viruses	unclassified (derived from Viruses)	unclassified (derived from Viruses)	Herpesvirales	Alloherpesviridae	Batrachovirus	0	0	0	0	0	0	0	0	3.4459e-08
Viruses	unclassified (derived from Viruses)	unclassified (derived from Viruses)	Herpesvirales	Alloherpesviridae	Cyprinivirus	2.91055e-07	4.52674e-08	1.79251e-07	1.0021e-06	1.05909e-06	1.12964e-07	1.15098e-07	0	1.37836e-07
Viruses	unclassified (derived from Viruses)	unclassified (derived from Viruses)	Herpesvirales	Alloherpesviridae	Ictalurivirus	0	0	0	0	0	3.76548e-08	0	0	0
Viruses	unclassified (derived from Viruses)	unclassified (derived from Viruses)	Herpesvirales	Alloherpesviridae	unclassified (derived from Alloherpesviridae)	1.45528e-07	9.05347e-08	2.39001e-07	2.96919e-07	2.97868e-07	1.88274e-07	1.72647e-07	1.22687e-07	3.10131e-07
Viruses	unclassified (derived from Viruses)	unclassified (derived from Viruses)	Herpesvirales	Herpesviridae	Cytomegalovirus	0	0	0	0	0	0	0	0	3.4459e-08
Viruses	unclassified (derived from Viruses)	unclassified (derived from Viruses)	Herpesvirales	Herpesviridae	Lymphocryptovirus	0	2.71604e-07	5.97502e-08	7.42296e-08	0	3.76548e-08	5.75489e-08	7.01069e-08	1.03377e-07
Viruses	unclassified (derived from Viruses)	unclassified (derived from Viruses)	Herpesvirales	Herpesviridae	Macavirus	4.85092e-08	9.05347e-08	0	4.45378e-07	4.6335e-07	1.43088e-06	2.87744e-07	1.0516e-07	0
Viruses	unclassified (derived from Viruses)	unclassified (derived from Viruses)	Herpesvirales	Herpesviridae	Mardivirus	0	0	0	3.71148e-08	0	0	5.75489e-08	0	3.4459e-08
Viruses	unclassified (derived from Viruses)	unclassified (derived from Viruses)	Herpesvirales	Herpesviridae	Muromegalovirus	9.70183e-08	0	1.79251e-07	0	2.97868e-07	0	0	0	0
Viruses	unclassified (derived from Viruses)	unclassified (derived from Viruses)	Herpesvirales	Herpesviridae	Percavirus	1.45528e-07	4.52674e-08	0	3.71148e-08	6.61928e-08	1.12964e-07	5.75489e-08	5.25802e-08	6.89179e-08
Viruses	unclassified (derived from Viruses)	unclassified (derived from Viruses)	Herpesvirales	Herpesviridae	Rhadinovirus	4.36583e-07	3.16872e-07	1.79251e-07	9.64985e-07	3.30964e-07	2.10867e-06	8.05684e-07	2.10321e-07	2.75672e-07
Viruses	unclassified (derived from Viruses)	unclassified (derived from Viruses)	Herpesvirales	Herpesviridae	Simplexvirus	0	4.52674e-08	0	7.42296e-08	0	0	5.75489e-08	3.50535e-08	0
Viruses	unclassified (derived from Viruses)	unclassified (derived from Viruses)	Herpesvirales	Herpesviridae	unclassified (derived from Herpesviridae)	0	0	0	0	3.30964e-08	0	0	0	0
Viruses	unclassified (derived from Viruses)	unclassified (derived from Viruses)	Herpesvirales	Herpesviridae	Varicellovirus	7.76147e-07	9.05347e-08	4.18251e-07	1.48459e-07	9.92892e-08	2.25929e-07	5.75489e-08	1.92794e-07	3.4459e-08
Viruses	unclassified (derived from Viruses)	unclassified (derived from Viruses)	Herpesvirales	Malacoherpesviridae	Ostreavirus	0	0	5.97502e-08	7.42296e-08	3.30964e-08	0	0	1.75267e-08	0
Viruses	unclassified (derived from Viruses)	unclassified (derived from Viruses)	Mononegavirales	unclassified (derived from Mononegavirales)	unclassified (derived from Mononegavirales)	0	0	0	0	0	1.88274e-07	0	0	0
Viruses	unclassified (derived from Viruses)	unclassified (derived from Viruses)	unclassified (derived from Viruses)	Adenoviridae	Aviadenovirus	4.85092e-08	0	0	0	0	7.53095e-08	0	0	0
Viruses	unclassified (derived from Viruses)	unclassified (derived from Viruses)	unclassified (derived from Viruses)	Adenoviridae	Mastadenovirus	0	2.26337e-07	4.18251e-07	2.59804e-07	4.30253e-07	1.12964e-07	4.60391e-07	1.84031e-06	1.37836e-07
Viruses	unclassified (derived from Viruses)	unclassified (derived from Viruses)	unclassified (derived from Viruses)	Ascoviridae	Ascovirus	0	0	0	0	0	1.50619e-07	2.87744e-07	3.50535e-08	0
Viruses	unclassified (derived from Viruses)	unclassified (derived from Viruses)	unclassified (derived from Viruses)	Asfarviridae	Asfivirus	0	0	0	1.11344e-07	1.65482e-07	7.53095e-08	9.20782e-07	5.25802e-08	0
Viruses	unclassified (derived from Viruses)	unclassified (derived from Viruses)	unclassified (derived from Viruses)	Baculoviridae	Alphabaculovirus	7.27638e-07	4.07406e-07	6.57252e-07	8.53641e-07	1.45624e-06	2.18398e-06	1.43872e-06	7.01069e-07	3.4459e-08
Viruses	unclassified (derived from Viruses)	unclassified (derived from Viruses)	unclassified (derived from Viruses)	Baculoviridae	Betabaculovirus	4.85092e-08	9.05347e-08	5.97502e-08	1.85574e-07	1.98578e-07	3.38893e-07	3.45293e-07	5.25802e-08	6.89179e-08
Viruses	unclassified (derived from Viruses)	unclassified (derived from Viruses)	unclassified (derived from Viruses)	Baculoviridae	Gammabaculovirus	0	0	0	3.71148e-08	0	3.76548e-08	0	0	0
Viruses	unclassified (derived from Viruses)	unclassified (derived from Viruses)	unclassified (derived from Viruses)	Bicaudaviridae	Bicaudavirus	1.94037e-06	1.67489e-06	7.46877e-06	2.59804e-07	3.97157e-07	3.76548e-08	1.39844e-05	4.03115e-07	6.89179e-08
Viruses	unclassified (derived from Viruses)	unclassified (derived from Viruses)	unclassified (derived from Viruses)	Caulimoviridae	Badnavirus	0	0	0	3.71148e-08	0	7.53095e-08	0	7.01069e-08	0
Viruses	unclassified (derived from Viruses)	unclassified (derived from Viruses)	unclassified (derived from Viruses)	Caulimoviridae	Caulimovirus	0	0	0	3.71148e-08	0	0	5.75489e-08	0	0
Viruses	unclassified (derived from Viruses)	unclassified (derived from Viruses)	unclassified (derived from Viruses)	Caulimoviridae	Cavemovirus	0	0	0	0	0	0	0	3.50535e-08	0
Viruses	unclassified (derived from Viruses)	unclassified (derived from Viruses)	unclassified (derived from Viruses)	Caulimoviridae	Petuvirus	0	0	0	0	0	3.76548e-08	0	0	0
Viruses	unclassified (derived from Viruses)	unclassified (derived from Viruses)	unclassified (derived from Viruses)	Closteroviridae	Closterovirus	0	0	0	3.71148e-08	0	0	0	0	0
Viruses	unclassified (derived from Viruses)	unclassified (derived from Viruses)	unclassified (derived from Viruses)	Closteroviridae	Crinivirus	0	0	0	3.71148e-08	0	0	0	0	0
Viruses	unclassified (derived from Viruses)	unclassified (derived from Viruses)	unclassified (derived from Viruses)	Corticoviridae	Corticovirus	0	0	0	0	3.30964e-08	1.12964e-07	0	1.75267e-07	0
Viruses	unclassified (derived from Viruses)	unclassified (derived from Viruses)	unclassified (derived from Viruses)	Fuselloviridae	unclassified (derived from Fuselloviridae)	0	0	0	0	0	0	5.75489e-08	0	0
Viruses	unclassified (derived from Viruses)	unclassified (derived from Viruses)	unclassified (derived from Viruses)	Geminiviridae	Begomovirus	0	0	0	0	0	0	0	3.50535e-08	0
Viruses	unclassified (derived from Viruses)	unclassified (derived from Viruses)	unclassified (derived from Viruses)	Inoviridae	Inovirus	4.85092e-08	1.58436e-06	1.195e-07	3.2958e-05	3.11106e-05	4.10437e-06	2.87744e-07	2.79727e-05	1.13715e-06
Viruses	unclassified (derived from Viruses)	unclassified (derived from Viruses)	unclassified (derived from Viruses)	Inoviridae	Plectrovirus	0	0	0	9.64985e-07	1.39005e-06	0	0	0	0
Viruses	unclassified (derived from Viruses)	unclassified (derived from Viruses)	unclassified (derived from Viruses)	Inoviridae	unclassified (derived from Inoviridae)	0	0	0	0	0	0	5.75489e-08	1.75267e-08	0
Viruses	unclassified (derived from Viruses)	unclassified (derived from Viruses)	unclassified (derived from Viruses)	Iridoviridae	Chloriridovirus	1.94037e-07	2.71604e-07	2.98751e-07	8.16526e-07	2.97868e-07	5.27167e-07	4.02842e-07	3.68061e-07	3.4459e-08
Viruses	unclassified (derived from Viruses)	unclassified (derived from Viruses)	unclassified (derived from Viruses)	Iridoviridae	Iridovirus	9.70183e-08	6.79011e-07	2.39001e-07	1.33613e-06	1.45624e-06	9.79024e-07	1.09343e-06	1.43719e-06	0
Viruses	unclassified (derived from Viruses)	unclassified (derived from Viruses)	unclassified (derived from Viruses)	Iridoviridae	Lymphocystivirus	0	1.35802e-07	5.97502e-08	4.08263e-07	4.30253e-07	6.40131e-07	2.87744e-07	6.30962e-07	0
Viruses	unclassified (derived from Viruses)	unclassified (derived from Viruses)	unclassified (derived from Viruses)	Iridoviridae	Megalocytivirus	0	0	0	0	6.61928e-08	3.76548e-08	1.15098e-07	3.50535e-08	3.4459e-08
Viruses	unclassified (derived from Viruses)	unclassified (derived from Viruses)	unclassified (derived from Viruses)	Iridoviridae	Ranavirus	3.88073e-07	9.05347e-08	2.39001e-07	3.34033e-07	4.6335e-07	3.01238e-07	3.45293e-07	4.73222e-07	0
Viruses	unclassified (derived from Viruses)	unclassified (derived from Viruses)	unclassified (derived from Viruses)	Lipothrixviridae	Betalipothrixvirus	4.85092e-08	0	5.97502e-08	0	0	0	0	0	0
Viruses	unclassified (derived from Viruses)	unclassified (derived from Viruses)	unclassified (derived from Viruses)	Marseillevirus family	unclassified (derived from Marseillevirus family)	9.70183e-08	3.16872e-07	2.39001e-07	7.42296e-07	1.02599e-06	6.40131e-07	1.03588e-06	8.76337e-08	6.89179e-08
Viruses	unclassified (derived from Viruses)	unclassified (derived from Viruses)	unclassified (derived from Viruses)	Microviridae	Bdellomicrovirus	3.88073e-07	5.88476e-07	1.195e-07	1.11344e-07	6.61928e-08	1.12964e-07	5.75489e-08	7.01069e-08	1.72295e-07
Viruses	unclassified (derived from Viruses)	unclassified (derived from Viruses)	unclassified (derived from Viruses)	Microviridae	Chlamydiamicrovirus	7.76147e-07	4.07406e-07	4.18251e-07	6.68067e-07	3.97157e-07	3.38893e-07	4.60391e-07	2.80428e-07	4.47967e-07
Viruses	unclassified (derived from Viruses)	unclassified (derived from Viruses)	unclassified (derived from Viruses)	Microviridae	Microvirus	0	0	0	0	0	0	0	1.75267e-08	0
Viruses	unclassified (derived from Viruses)	unclassified (derived from Viruses)	unclassified (derived from Viruses)	Microviridae	Spiromicrovirus	0	0	5.97502e-08	0	3.30964e-08	0	0	0	1.37836e-07
Viruses	unclassified (derived from Viruses)	unclassified (derived from Viruses)	unclassified (derived from Viruses)	Nimaviridae	Whispovirus	0	0	0	4.08263e-07	1.98578e-07	2.63583e-07	3.45293e-07	2.10321e-07	3.4459e-08
Viruses	unclassified (derived from Viruses)	unclassified (derived from Viruses)	unclassified (derived from Viruses)	Papillomaviridae	Betapapillomavirus	0	0	0	0	0	0	0	1.75267e-08	0
Viruses	unclassified (derived from Viruses)	unclassified (derived from Viruses)	unclassified (derived from Viruses)	Papillomaviridae	Epsilonpapillomavirus	0	0	0	7.42296e-08	0	0	0	0	0
Viruses	unclassified (derived from Viruses)	unclassified (derived from Viruses)	unclassified (derived from Viruses)	Phycodnaviridae	Chlorovirus	6.3547e-06	6.60904e-06	7.22977e-06	1.29902e-05	1.68792e-05	8.39701e-06	1.26608e-05	7.71176e-06	2.6878e-06
Viruses	unclassified (derived from Viruses)	unclassified (derived from Viruses)	unclassified (derived from Viruses)	Phycodnaviridae	Coccolithovirus	1.94037e-07	4.52674e-08	1.79251e-07	3.71148e-07	1.32386e-07	5.64821e-07	3.45293e-07	7.01069e-08	3.10131e-07
Viruses	unclassified (derived from Viruses)	unclassified (derived from Viruses)	unclassified (derived from Viruses)	Phycodnaviridae	Phaeovirus	9.70183e-08	2.71604e-07	5.37752e-07	5.19607e-07	2.97868e-07	4.51857e-07	2.30195e-07	1.40214e-07	1.37836e-07
Viruses	unclassified (derived from Viruses)	unclassified (derived from Viruses)	unclassified (derived from Viruses)	Phycodnaviridae	Prasinovirus	2.08589e-06	1.62963e-06	2.56926e-06	1.96709e-06	7.28121e-07	3.80313e-06	1.89911e-06	7.36123e-07	6.5472e-07
Viruses	unclassified (derived from Viruses)	unclassified (derived from Viruses)	unclassified (derived from Viruses)	Phycodnaviridae	unclassified (derived from Phycodnaviridae)	1.69782e-06	6.33743e-07	2.33026e-06	1.41036e-06	1.02599e-06	2.59818e-06	3.56803e-06	6.48489e-07	3.4459e-07
Viruses	unclassified (derived from Viruses)	unclassified (derived from Viruses)	unclassified (derived from Viruses)	Plasmaviridae	Plasmavirus	0	0	0	4.82493e-07	2.87939e-06	0	0	0	0
Viruses	unclassified (derived from Viruses)	unclassified (derived from Viruses)	unclassified (derived from Viruses)	Polydnaviridae	Bracovirus	0	0	0	0	0	7.9075e-07	0	0	0
Viruses	unclassified (derived from Viruses)	unclassified (derived from Viruses)	unclassified (derived from Viruses)	Polydnaviridae	Ichnovirus	9.70183e-08	0	0	2.96919e-07	9.92892e-08	3.01238e-07	1.15098e-07	1.75267e-08	0
Viruses	unclassified (derived from Viruses)	unclassified (derived from Viruses)	unclassified (derived from Viruses)	Polyomaviridae	Polyomavirus	4.85092e-08	4.52674e-08	1.195e-07	3.71148e-08	3.30964e-08	7.53095e-08	0	0	6.89179e-08
Viruses	unclassified (derived from Viruses)	unclassified (derived from Viruses)	unclassified (derived from Viruses)	Potyviridae	Ipomovirus	0	0	0	0	0	0	0	1.75267e-08	0
Viruses	unclassified (derived from Viruses)	unclassified (derived from Viruses)	unclassified (derived from Viruses)	Potyviridae	Potyvirus	4.85092e-08	2.26337e-07	0	7.42296e-08	3.30964e-08	0	0	0	4.47967e-07
Viruses	unclassified (derived from Viruses)	unclassified (derived from Viruses)	unclassified (derived from Viruses)	Poxviridae	Avipoxvirus	3.39564e-07	1.81069e-07	1.195e-07	1.48459e-07	1.32386e-07	6.40131e-07	2.87744e-07	1.57741e-07	4.82426e-07
Viruses	unclassified (derived from Viruses)	unclassified (derived from Viruses)	unclassified (derived from Viruses)	Poxviridae	Betaentomopoxvirus	0	0	0	4.93627e-06	5.19614e-06	1.50619e-07	4.02842e-07	2.27848e-07	0
Viruses	unclassified (derived from Viruses)	unclassified (derived from Viruses)	unclassified (derived from Viruses)	Poxviridae	Capripoxvirus	0	0	0	3.71148e-08	3.30964e-08	3.76548e-08	0	3.50535e-08	0
Viruses	unclassified (derived from Viruses)	unclassified (derived from Viruses)	unclassified (derived from Viruses)	Poxviridae	Cervidpoxvirus	0	0	0	3.71148e-08	1.32386e-07	3.01238e-07	1.15098e-07	3.50535e-08	0
Viruses	unclassified (derived from Viruses)	unclassified (derived from Viruses)	unclassified (derived from Viruses)	Poxviridae	Leporipoxvirus	1.94037e-07	4.52674e-08	0	7.42296e-08	9.92892e-08	1.12964e-07	1.15098e-07	1.22687e-07	1.03377e-07
Viruses	unclassified (derived from Viruses)	unclassified (derived from Viruses)	unclassified (derived from Viruses)	Poxviridae	Molluscipoxvirus	0	0	0	3.71148e-08	0	3.76548e-08	0	0	0
Viruses	unclassified (derived from Viruses)	unclassified (derived from Viruses)	unclassified (derived from Viruses)	Poxviridae	Orthopoxvirus	9.70183e-08	4.52674e-08	3.58501e-07	6.68067e-07	1.98578e-07	2.89942e-06	4.60391e-07	1.92794e-07	0
Viruses	unclassified (derived from Viruses)	unclassified (derived from Viruses)	unclassified (derived from Viruses)	Poxviridae	Parapoxvirus	0	0	0	2.22689e-07	3.30964e-08	3.76548e-08	0	1.75267e-08	0
Viruses	unclassified (derived from Viruses)	unclassified (derived from Viruses)	unclassified (derived from Viruses)	Poxviridae	Suipoxvirus	0	0	0	7.42296e-08	0	1.50619e-07	1.15098e-07	5.25802e-08	0
Viruses	unclassified (derived from Viruses)	unclassified (derived from Viruses)	unclassified (derived from Viruses)	Poxviridae	unclassified (derived from Poxviridae)	1.94037e-07	2.26337e-07	1.79251e-07	6.30581e-05	5.92426e-06	2.86176e-06	5.75489e-07	8.23756e-07	6.5472e-07
Viruses	unclassified (derived from Viruses)	unclassified (derived from Viruses)	unclassified (derived from Viruses)	Poxviridae	Yatapoxvirus	1.94037e-07	0	1.79251e-07	0	6.61928e-08	3.76548e-07	1.15098e-07	0	0
Viruses	unclassified (derived from Viruses)	unclassified (derived from Viruses)	unclassified (derived from Viruses)	Retroviridae	Alpharetrovirus	5.8211e-07	8.14813e-07	0	0	3.30964e-08	4.51857e-07	0	0	2.41213e-07
Viruses	unclassified (derived from Viruses)	unclassified (derived from Viruses)	unclassified (derived from Viruses)	Retroviridae	Betaretrovirus	5.33601e-07	4.52674e-07	0	7.42296e-08	6.61928e-08	1.12964e-07	0	0	2.41213e-07
Viruses	unclassified (derived from Viruses)	unclassified (derived from Viruses)	unclassified (derived from Viruses)	Retroviridae	Epsilonretrovirus	0	0	0	0	0	3.76548e-08	0	0	0
Viruses	unclassified (derived from Viruses)	unclassified (derived from Viruses)	unclassified (derived from Viruses)	Retroviridae	Gammaretrovirus	1.94037e-07	2.71604e-07	1.195e-07	0	0	1.50619e-07	0	3.50535e-08	2.06754e-07
Viruses	unclassified (derived from Viruses)	unclassified (derived from Viruses)	unclassified (derived from Viruses)	Retroviridae	Lentivirus	2.91055e-07	4.52674e-08	3.58501e-07	0	0	0	0	0	0
Viruses	unclassified (derived from Viruses)	unclassified (derived from Viruses)	unclassified (derived from Viruses)	Retroviridae	unclassified (derived from Retroviridae)	1.79484e-06	1.76543e-06	0	0	0	6.77786e-07	0	0	1.13715e-06
Viruses	unclassified (derived from Viruses)	unclassified (derived from Viruses)	unclassified (derived from Viruses)	Rudiviridae	Rudivirus	2.42546e-07	9.05347e-08	0	0	6.61928e-08	0	1.72647e-07	0	0
Viruses	unclassified (derived from Viruses)	unclassified (derived from Viruses)	unclassified (derived from Viruses)	Tectiviridae	Tectivirus	9.70183e-08	0	0	1.89286e-06	1.19147e-06	2.63583e-07	1.03588e-06	2.45374e-07	0
Viruses	unclassified (derived from Viruses)	unclassified (derived from Viruses)	unclassified (derived from Viruses)	unclassified (derived from Viruses)	Salterprovirus	0	0	0	0	0	0	5.75489e-08	0	0
Viruses	unclassified (derived from Viruses)	unclassified (derived from Viruses)	unclassified (derived from Viruses)	unclassified (derived from Viruses)	unclassified (derived from Viruses)	5.51549e-05	3.0646e-05	6.1244e-05	9.68697e-05	0.000116201	1.79613e-05	2.1178e-05	1.65978e-05	1.4266e-05

## Sheet: Fun MG-RAST
General functional analysis of Subsystem function assignments of metagenomic sequences analyzed by MG-RAST.
ABF - agricultural biogas plant fermenter
ABF_TS - laboratory sample originated from agricultural biogas plant fermenter
ABH - agricultural biogas plant hydrolyzer
CM - cattle manure
CS - cattle slurry
GM - gold mine
LB - lowland bog
WTP - wastewater treatment plant
WTP_TS - laboratory sample originated from wastewater treatment plant.
level1	level2	level3	function	ABF	ABF_TS	ABH	CS	CM	GM	LB	WTP	WTP_TS
Amino Acids and Derivatives	Alanine, serine, and glycine	Alanine_biosynthesis	Alanine racemase (EC 5.1.1.1)	0.000227504	0.000376215	0.000434619	0.000493475	0.000515339	0.000116678	0.000201304	0.000446489	0.000378459
Amino Acids and Derivatives	Alanine, serine, and glycine	Alanine_biosynthesis	Alanine racemase, biosynthetic (EC 5.1.1.1)	3.92475e-07	4.01607e-06	2.17189e-06	2.15329e-05	3.32137e-05	0.000135225	8.35449e-06	0.000120564	2.73058e-06
Amino Acids and Derivatives	Alanine, serine, and glycine	Alanine_biosynthesis	Cysteine desulfurase (EC 2.8.1.7)	0.00288469	0.00221272	0.0028681	0.00198763	0.00211744	0.00223749	0.00345253	0.00142384	0.00232231
Amino Acids and Derivatives	Alanine, serine, and glycine	Alanine_biosynthesis	Glutamate-pyruvate aminotransferase (EC 2.6.1.2)	6.01794e-06	1.94326e-06	7.72226e-06	8.4775e-08	4.78583e-07	9.81313e-07	7.161e-06	1.84032e-06	1.8568e-06
Amino Acids and Derivatives	Alanine, serine, and glycine	Alanine_biosynthesis	HTH-type transcriptional regulator IlvY	2.6165e-07	2.46146e-06	7.23962e-07	7.88408e-06	3.15865e-06	5.88788e-07	3.31528e-06	6.03058e-05	1.8568e-06
Amino Acids and Derivatives	Alanine, serine, and glycine	Alanine_biosynthesis	Iron binding protein IscA for iron-sulfur cluster assembly	2.35485e-06	1.23073e-05	4.82641e-07	8.29947e-05	9.16009e-05	0.000160445	4.3629e-05	8.31446e-05	1.01578e-05
Amino Acids and Derivatives	Alanine, serine, and glycine	Alanine_biosynthesis	Probable valine-pyruvate aminotransferase (EC 2.6.1.66)	3.92475e-06	5.18202e-07	4.82641e-07	1.78028e-06	3.4458e-06	2.55141e-06	1.36589e-05	4.62439e-06	1.96602e-06
Amino Acids and Derivatives	Alanine, serine, and glycine	Glycine_and_Serine_Utilization	D-3-phosphoglycerate dehydrogenase (EC 1.1.1.95)	0.00152411	0.00142726	0.00148412	0.0012651	0.00128184	0.00118847	0.00173919	0.00132739	0.00121533
Amino Acids and Derivatives	Alanine, serine, and glycine	Glycine_and_Serine_Utilization	D-serine dehydratase transcriptional activator	0	1.16595e-06	2.41321e-07	1.0173e-06	7.65734e-07	1.27571e-06	3.97833e-07	3.70423e-05	1.31068e-06
Amino Acids and Derivatives	Alanine, serine, and glycine	Glycine_and_Serine_Utilization	D-serine permease DsdX	0	2.20236e-06	0	8.4775e-08	4.78583e-07	1.96263e-07	2.65222e-07	5.31332e-05	1.74757e-06
Amino Acids and Derivatives	Alanine, serine, and glycine	Glycine_and_Serine_Utilization	D-serine/D-alanine/glycine transporter	1.24284e-05	1.51574e-05	0.000143345	1.72941e-05	6.98732e-05	1.86449e-06	1.94938e-05	0.000137269	1.59466e-05
Amino Acids and Derivatives	Alanine, serine, and glycine	Glycine_and_Serine_Utilization	Glycerate kinase (EC 2.7.1.31)	0.000184463	0.000204042	0.000366325	0.000254749	0.000251926	1.56029e-05	6.81621e-05	0.00019682	0.000223034
Amino Acids and Derivatives	Alanine, serine, and glycine	Glycine_and_Serine_Utilization	Glycine dehydrogenase [decarboxylating] (glycine cleavage system P protein) (EC 1.4.4.2)	0.000592506	0.000747766	0.000389974	0.000433539	0.000391864	0.00101164	0.000387622	0.000729804	0.000640158
Amino Acids and Derivatives	Alanine, serine, and glycine	Glycine_and_Serine_Utilization	L-serine dehydratase (EC 4.3.1.17)	0.000319213	0.000271538	0.000326024	0.000435744	0.00026705	0.000416567	9.45517e-05	0.000423367	0.000346566
Amino Acids and Derivatives	Alanine, serine, and glycine	Glycine_and_Serine_Utilization	L-serine dehydratase 1 (EC 4.3.1.17)	1.30825e-07	1.94326e-06	4.82641e-07	9.32525e-07	8.6145e-07	4.61217e-06	1.98917e-06	1.02397e-05	1.31068e-06
Amino Acids and Derivatives	Alanine, serine, and glycine	Glycine_and_Serine_Utilization	L-serine dehydratase, alpha subunit (EC 4.3.1.17)	3.50611e-05	6.21843e-05	6.78111e-05	3.391e-05	7.07346e-05	5.00469e-06	1.1935e-05	2.87373e-05	8.53034e-05
Amino Acids and Derivatives	Alanine, serine, and glycine	Glycine_and_Serine_Utilization	L-serine dehydratase, beta subunit (EC 4.3.1.17)	1.77922e-05	3.89947e-05	5.09187e-05	3.08581e-05	5.80043e-05	3.92525e-06	4.37616e-06	2.17535e-05	4.33617e-05
Amino Acids and Derivatives	Alanine, serine, and glycine	Glycine_and_Serine_Utilization	Phosphoserine phosphatase (EC 3.1.3.3)	0.000269368	0.000353543	0.000260385	0.000805447	0.000939842	0.000390464	0.000157409	0.000727255	0.000402925
Amino Acids and Derivatives	Alanine, serine, and glycine	Glycine_and_Serine_Utilization	Serine transporter	2.74732e-06	9.71629e-06	5.1884e-05	3.13668e-06	3.06293e-06	4.90656e-07	1.32611e-07	0.000180068	6.88107e-06
Amino Acids and Derivatives	Alanine, serine, and glycine	Glycine_Biosynthesis	2-amino-3-ketobutyrate coenzyme A ligase (EC 2.3.1.29)	0.00186059	0.00157067	0.00148557	0.000625046	0.000652788	0.000819985	0.00116804	0.00061108	0.0013145
Amino Acids and Derivatives	Alanine, serine, and glycine	Glycine_Biosynthesis	L-threonine 3-dehydrogenase (EC 1.1.1.103)	0.000646275	0.000586864	0.000496155	0.000311887	0.000306485	0.00022737	0.000584815	0.000307805	0.000564139
Amino Acids and Derivatives	Alanine, serine, and glycine	Glycine_cleavage_system	Dihydrolipoamide dehydrogenase (EC 1.8.1.4)	0.000725293	0.000569116	0.000590029	0.000660991	0.000775018	0.000415586	0.000492915	0.00051694	0.000570146
Amino Acids and Derivatives	Alanine, serine, and glycine	Glycine_cleavage_system	Glycine cleavage system transcriptional activator GcvA	2.6165e-07	5.44112e-06	9.65283e-07	1.12751e-05	4.5944e-06	2.30608e-05	1.60459e-05	0.000103435	2.94903e-06
Amino Acids and Derivatives	Alanine, serine, and glycine	Glycine_cleavage_system	Glycine cleavage system transcriptional antiactivator GcvR	1.30825e-07	8.16168e-06	7.23962e-07	3.85726e-05	2.62264e-05	2.993e-05	1.11393e-05	3.15685e-05	8.84709e-06
Amino Acids and Derivatives	Alanine, serine, and glycine	Glycine_cleavage_system	Glycine dehydrogenase [decarboxylating] (glycine cleavage system P1 protein) (EC 1.4.4.2)	0.000598916	0.000515482	0.000565414	0.000202782	0.000289256	0.00014023	0.000843274	7.80955e-05	0.000465401
Amino Acids and Derivatives	Alanine, serine, and glycine	Glycine_cleavage_system	Glycine dehydrogenase [decarboxylating] (glycine cleavage system P2 protein) (EC 1.4.4.2)	0.00103456	0.000931339	0.00101162	0.000348256	0.000423355	0.000239735	0.0014757	0.000135287	0.00079886
Amino Acids and Derivatives	Alanine, serine, and glycine	Glycine_cleavage_system	Similar to Glycine cleavage system H protein	3.92475e-07	1.0364e-06	0	2.45848e-06	1.43575e-06	1.37384e-06	1.45872e-06	1.41563e-07	1.31068e-06
Amino Acids and Derivatives	Alanine, serine, and glycine	Glycine_cleavage_system	Sodium/glycine symporter GlyP	0.000108977	0.000146263	0.00022298	0.000129791	0.000134482	2.35515e-05	1.11393e-05	0.000181153	0.000176068
Amino Acids and Derivatives	Alanine, serine, and glycine	Serine_Biosynthesis	Phosphoserine aminotransferase (EC 2.6.1.52)	0.00107355	0.00107644	0.00105361	0.0009967	0.00107461	0.00100133	0.000444512	0.000980181	0.0011108
Amino Acids and Derivatives	Alanine, serine, and glycine	Serine_Biosynthesis	Phosphoserine aminotransferase, putative (EC 2.6.1.52)	1.30825e-07	0	0	1.6955e-07	0	0	3.97833e-07	0	0
Amino Acids and Derivatives	Alanine, serine, and glycine	Serine_Biosynthesis	Phosphoserine phosphatase, putative (EC 3.1.3.3)	2.6165e-07	0	2.41321e-06	8.4775e-08	0	0	0	0	0
Amino Acids and Derivatives	Alanine, serine, and glycine	Serine_Biosynthesis	Serine hydroxymethyltransferase 1 (EC 2.1.2.1)	2.6165e-07	3.88652e-07	0	8.4775e-07	9.57167e-08	5.88788e-07	1.06089e-06	4.71876e-07	3.2767e-07
Amino Acids and Derivatives	Arginine urea cycle, polyamines	Anaerobic_Oxidative_Degradation_of_L-Ornithine	2,4-diaminopentanoate dehydrogenase (EC 1.4.1.12)	0.00010309	8.53738e-05	0.000119454	3.71315e-05	9.1888e-05	1.37384e-06	3.39484e-05	2.10929e-05	4.86044e-05
Amino Acids and Derivatives	Arginine urea cycle, polyamines	Anaerobic_Oxidative_Degradation_of_L-Ornithine	2-amino-4-ketopentanoate thiolase, alpha subunit	9.28857e-06	8.03213e-06	1.49619e-05	6.35813e-06	1.43575e-05	9.81313e-08	6.63055e-07	2.40657e-06	4.58738e-06
Amino Acids and Derivatives	Arginine urea cycle, polyamines	Anaerobic_Oxidative_Degradation_of_L-Ornithine	2-amino-4-ketopentanoate thiolase, beta subunit	0.000164185	0.000105972	0.000161444	4.73045e-05	0.000104044	1.17758e-06	1.98917e-05	2.46319e-05	7.27427e-05
Amino Acids and Derivatives	Arginine urea cycle, polyamines	Anaerobic_Oxidative_Degradation_of_L-Ornithine	D-Ornithine 4,5-aminomutase E subunit (EC 5.4.3.5)	0.000297627	0.000163752	0.000287413	7.50259e-05	0.000166451	1.27571e-06	1.24654e-05	4.14779e-05	6.70631e-05
Amino Acids and Derivatives	Arginine urea cycle, polyamines	Anaerobic_Oxidative_Degradation_of_L-Ornithine	D-Ornithine 4,5-aminomutase S subunit (EC 5.4.3.5)	2.70807e-05	1.6712e-05	4.10245e-05	1.31401e-05	3.05336e-05	1.96263e-07	1.45872e-06	3.20876e-06	7.9733e-06
Amino Acids and Derivatives	Arginine urea cycle, polyamines	Anaerobic_Oxidative_Degradation_of_L-Ornithine	Ornithine racemase (EC 5.1.1.12)	3.34912e-05	2.03394e-05	0.00014624	2.16176e-05	4.07753e-05	4.90656e-07	3.18266e-06	7.26689e-06	1.31068e-05
Amino Acids and Derivatives	Arginine urea cycle, polyamines	Anaerobic_Oxidative_Degradation_of_L-Ornithine	Probable reactivating factor for D-ornithine aminomutase	0.000110547	7.56575e-05	0.000118971	4.30657e-05	0.000101555	4.90656e-07	4.50877e-06	2.01963e-05	3.40777e-05
Amino Acids and Derivatives	Arginine urea cycle, polyamines	Arginine_and_Ornithine_Degradation	Agmatine deiminase (EC 3.5.3.12)	0.000309008	0.00026804	0.000264488	0.000205325	0.000169419	0.000375548	0.000188308	0.000334607	0.000386978
Amino Acids and Derivatives	Arginine urea cycle, polyamines	Arginine_and_Ornithine_Degradation	Arginase (EC 3.5.3.1)	3.38836e-05	7.78599e-05	4.10245e-05	3.55207e-05	7.92534e-05	0.000135127	0.000117361	0.000113156	5.00243e-05
Amino Acids and Derivatives	Arginine urea cycle, polyamines	Arginine_and_Ornithine_Degradation	Arginine ABC transporter, ATP-binding protein ArtP	6.54124e-07	1.68416e-06	7.23962e-07	2.11938e-06	1.34003e-06	2.94394e-07	1.72394e-06	4.46867e-05	6.5534e-07
Amino Acids and Derivatives	Arginine urea cycle, polyamines	Arginine_and_Ornithine_Degradation	Arginine ABC transporter, periplasmic arginine-binding protein ArtI	2.6165e-07	1.68416e-06	1.2066e-06	4.23875e-07	1.24432e-06	1.96263e-07	1.32611e-07	2.38769e-05	1.63835e-06
Amino Acids and Derivatives	Arginine urea cycle, polyamines	Arginine_and_Ornithine_Degradation	Arginine ABC transporter, periplasmic arginine-binding protein ArtJ	0	7.77303e-07	0	3.391e-07	3.82867e-07	0	2.65222e-07	7.26689e-06	3.2767e-07
Amino Acids and Derivatives	Arginine urea cycle, polyamines	Arginine_and_Ornithine_Degradation	Arginine ABC transporter, permease protein ArtM	0	1.42506e-06	4.82641e-07	6.782e-07	2.58435e-06	4.90656e-07	1.32611e-07	3.73254e-05	9.8301e-07
Amino Acids and Derivatives	Arginine urea cycle, polyamines	Arginine_and_Ornithine_Degradation	Arginine ABC transporter, permease protein ArtQ	0	1.17891e-05	2.41321e-07	5.09498e-05	3.63723e-05	5.88788e-07	9.28277e-07	3.60985e-05	9.61165e-06
Amino Acids and Derivatives	Arginine urea cycle, polyamines	Arginine_and_Ornithine_Degradation	Arginine decarboxylase, catabolic (EC 4.1.1.19)	1.70072e-06	1.19187e-05	7.23962e-07	1.78028e-06	1.62718e-06	5.00469e-06	1.29959e-05	5.94564e-06	1.92233e-05
Amino Acids and Derivatives	Arginine urea cycle, polyamines	Arginine_and_Ornithine_Degradation	Arginine deiminase (EC 3.5.3.6)	0.000135273	0.00011828	0.000123556	0.000166583	0.000126059	4.5631e-05	5.67575e-05	0.000149302	0.00015466
Amino Acids and Derivatives	Arginine urea cycle, polyamines	Arginine_and_Ornithine_Degradation	Arginine N-succinyltransferase (EC 2.3.1.109)	2.6165e-07	1.56756e-05	0	2.33979e-05	7.37019e-06	4.41591e-05	1.72394e-05	7.13948e-05	1.15777e-05
Amino Acids and Derivatives	Arginine urea cycle, polyamines	Arginine_and_Ornithine_Degradation	Arginine N-succinyltransferase, alpha subunit (EC 2.3.1.109)	0	9.06854e-06	2.41321e-07	2.3737e-06	1.05288e-06	9.81313e-08	1.06089e-06	1.02869e-05	9.06554e-06
Amino Acids and Derivatives	Arginine urea cycle, polyamines	Arginine_and_Ornithine_Degradation	Arginine N-succinyltransferase, beta subunit (EC 2.3.1.109)	0	0	0	0	0	1.96263e-07	0	9.43752e-08	0
Amino Acids and Derivatives	Arginine urea cycle, polyamines	Arginine_and_Ornithine_Degradation	Arginine pathway regulatory protein ArgR, repressor of arg regulon	7.12996e-05	0.000124239	0.000201744	0.000101815	7.60948e-05	5.00469e-06	1.33937e-05	0.000128209	0.000141335
Amino Acids and Derivatives	Arginine urea cycle, polyamines	Arginine_and_Ornithine_Degradation	Arginine permease RocE	2.6165e-07	2.59101e-07	1.44792e-06	4.23875e-07	1.91433e-07	0	3.44789e-06	3.16157e-06	8.73787e-07
Amino Acids and Derivatives	Arginine urea cycle, polyamines	Arginine_and_Ornithine_Degradation	Arginine utilization protein RocB	7.71867e-06	5.82977e-06	2.14775e-05	2.10242e-05	4.13496e-05	9.81313e-07	1.32611e-07	5.52095e-06	1.05947e-05
Amino Acids and Derivatives	Arginine urea cycle, polyamines	Arginine_and_Ornithine_Degradation	Arginine utilization regulatory protein RocR	2.62958e-05	2.4226e-05	2.91998e-05	3.61142e-05	7.89663e-05	2.7673e-05	6.97534e-05	1.44394e-05	3.48422e-05
Amino Acids and Derivatives	Arginine urea cycle, polyamines	Arginine_and_Ornithine_Degradation	Arginine/agmatine antiporter	1.30825e-07	1.29551e-06	0	7.62975e-07	0	1.47197e-06	1.45872e-06	4.71876e-06	2.83981e-06
Amino Acids and Derivatives	Arginine urea cycle, polyamines	Arginine_and_Ornithine_Degradation	Arginine/ornithine ABC transporter, ATP-binding protein AotP	8.24197e-06	1.73598e-05	8.2049e-06	1.51747e-05	1.17732e-05	3.16964e-05	6.10011e-06	5.55398e-05	1.88956e-05
Amino Acids and Derivatives	Arginine urea cycle, polyamines	Arginine_and_Ornithine_Degradation	Arginine/ornithine ABC transporter, periplasmic arginine/ornithine binding protein	0	1.42506e-06	2.41321e-07	4.23875e-07	6.70017e-07	1.4916e-05	3.5805e-06	2.57644e-05	5.46117e-07
Amino Acids and Derivatives	Arginine urea cycle, polyamines	Arginine_and_Ornithine_Degradation	Arginine/ornithine ABC transporter, permease protein AotM	0	2.59101e-06	0	1.6955e-07	3.82867e-07	2.06076e-06	3.97833e-07	6.41751e-06	1.74757e-06
Amino Acids and Derivatives	Arginine urea cycle, polyamines	Arginine_and_Ornithine_Degradation	Arginine/ornithine ABC transporter, permease protein AotQ	1.30825e-07	1.0364e-06	2.41321e-07	1.44118e-06	1.05288e-06	5.59348e-06	1.1935e-06	5.95508e-05	7.64563e-07
Amino Acids and Derivatives	Arginine urea cycle, polyamines	Arginine_and_Ornithine_Degradation	Biosynthetic arginine decarboxylase (EC 4.1.1.19)	0.000609644	0.000785206	0.000352087	0.000354529	0.000309835	0.000730685	0.000365609	0.000568705	0.00069892
Amino Acids and Derivatives	Arginine urea cycle, polyamines	Arginine_and_Ornithine_Degradation	Histidine ABC transporter, ATP-binding protein HisP (TC 3.A.1.3.1)	1.39983e-05	4.08084e-05	2.29255e-05	7.81626e-05	5.73343e-05	4.6318e-05	2.00243e-05	9.04115e-05	4.77306e-05
Amino Acids and Derivatives	Arginine urea cycle, polyamines	Arginine_and_Ornithine_Degradation	Histidine ABC transporter, histidine-binding periplasmic protein precursor HisJ (TC 3.A.1.3.1)	2.6165e-07	3.23876e-06	2.41321e-07	7.62975e-07	6.70017e-07	6.86919e-07	1.1935e-06	1.25047e-05	1.4199e-06
Amino Acids and Derivatives	Arginine urea cycle, polyamines	Arginine_and_Ornithine_Degradation	Histidine ABC transporter, permease protein HisM (TC 3.A.1.3.1)	1.0466e-06	1.20482e-05	0	4.0692e-06	5.93444e-06	2.30608e-05	3.05005e-06	7.79067e-05	9.61165e-06
Amino Acids and Derivatives	Arginine urea cycle, polyamines	Arginine_and_Ornithine_Degradation	Histidine ABC transporter, permease protein HisQ (TC 3.A.1.3.1)	5.23299e-07	8.93899e-06	0	2.45848e-06	7.17875e-06	2.23739e-05	2.25439e-06	5.72858e-05	5.57039e-06
Amino Acids and Derivatives	Arginine urea cycle, polyamines	Arginine_and_Ornithine_Degradation	Lysine-arginine-ornithine-binding periplasmic protein precursor (TC 3.A.1.3.1)	2.6165e-07	9.71629e-06	7.23962e-07	1.6955e-06	3.4458e-06	1.07944e-06	2.65222e-06	9.97546e-05	5.1335e-06
Amino Acids and Derivatives	Arginine urea cycle, polyamines	Arginine_and_Ornithine_Degradation	Ornithine cyclodeaminase (EC 4.3.1.12)	0.000127423	9.40537e-05	0.000161444	4.12854e-05	4.85284e-05	0.000138071	0.000255144	0.00010386	0.0001196
Amino Acids and Derivatives	Arginine urea cycle, polyamines	Arginine_and_Ornithine_Degradation	Succinylarginine dihydrolase (EC 3.5.3.23)	3.92475e-07	9.58674e-06	4.82641e-07	1.72093e-05	3.4458e-06	3.04207e-05	1.1935e-05	0.000112401	7.31796e-06
Amino Acids and Derivatives	Arginine urea cycle, polyamines	Arginine_and_Ornithine_Degradation	Succinylglutamate desuccinylase (EC 3.5.1.96)	0	6.73663e-06	0	8.64705e-06	3.54152e-06	2.45328e-05	2.78483e-06	6.06833e-05	4.47816e-06
Amino Acids and Derivatives	Arginine urea cycle, polyamines	Arginine_and_Ornithine_Degradation	Succinylglutamic semialdehyde dehydrogenase (EC 1.2.1.71)	7.84949e-07	8.16168e-06	2.89585e-06	2.06851e-05	5.07298e-06	4.98507e-05	1.45872e-05	0.000102491	1.04854e-05
Amino Acids and Derivatives	Arginine urea cycle, polyamines	Arginine_and_Ornithine_Degradation	Succinylornithine transaminase (EC 2.6.1.81)	2.68191e-05	4.81928e-05	1.37553e-05	9.85086e-05	7.11175e-05	3.32665e-05	4.34964e-05	9.2063e-05	4.2051e-05
Amino Acids and Derivatives	Arginine urea cycle, polyamines	Arginine_and_Ornithine_Degradation	Transcriptional regulator ArcR essential for anaerobic expression of the ADI pathway, Crp/Fnr family	1.30825e-07	5.82977e-06	1.2066e-06	2.0346e-05	2.17277e-05	2.94394e-07	0	1.33069e-05	5.1335e-06
Amino Acids and Derivatives	Arginine urea cycle, polyamines	Arginine_and_Ornithine_Degradation	Transcriptional regulator of catabolic arginine decarboxylase (adiA)	0	7.77303e-07	0	0	0	0	0	1.27407e-06	1.09223e-06
Amino Acids and Derivatives	Arginine urea cycle, polyamines	Arginine_Biosynthesis_extended	Acetylglutamate kinase (EC 2.7.2.8)	0.000689316	0.000624693	0.000688971	0.000603683	0.000591146	0.000684858	0.000481908	0.000690166	0.000661347
Amino Acids and Derivatives	Arginine urea cycle, polyamines	Arginine_Biosynthesis_extended	Acetylornithine aminotransferase (EC 2.6.1.11)	0.00110102	0.00108835	0.00104781	0.000737966	0.000854559	0.000998486	0.00125437	0.000991695	0.00102462
Amino Acids and Derivatives	Arginine urea cycle, polyamines	Arginine_Biosynthesis_extended	Acetylornithine aminotransferase 1 (EC 2.6.1.11)	4.97134e-06	1.68416e-06	3.13717e-06	5.93425e-07	7.65734e-07	1.17758e-06	8.22188e-06	1.69875e-06	8.73787e-07
Amino Acids and Derivatives	Arginine urea cycle, polyamines	Arginine_Biosynthesis_extended	Acetylornithine aminotransferase 2 (EC 2.6.1.11)	6.41042e-06	4.27517e-06	5.06774e-06	3.13668e-06	5.1687e-06	4.90656e-06	1.45872e-05	2.26501e-06	4.6966e-06
Amino Acids and Derivatives	Arginine urea cycle, polyamines	Arginine_Biosynthesis_extended	Acetylornithine aminotransferase, mitochondrial precursor (EC 2.6.1.11) (ACOAT)	9.15774e-07	7.77303e-07	0	3.391e-07	1.91433e-06	1.96263e-07	1.32611e-06	2.83126e-07	1.52913e-06
Amino Acids and Derivatives	Arginine urea cycle, polyamines	Arginine_Biosynthesis_extended	Acetylornithine deacetylase (EC 3.5.1.16)	0.000669169	0.000505247	0.000826765	0.000252884	0.000225317	0.000253375	0.000387224	0.00045838	0.000658398
Amino Acids and Derivatives	Arginine urea cycle, polyamines	Arginine_Biosynthesis_extended	Argininosuccinate lyase (EC 4.3.2.1)	0.00125212	0.00112515	0.00138373	0.00118922	0.0012245	0.00109436	0.000934908	0.00107267	0.00120812
Amino Acids and Derivatives	Arginine urea cycle, polyamines	Arginine_Biosynthesis_extended	Argininosuccinate synthase (EC 6.3.4.5)	0.00167469	0.0014419	0.00146964	0.000959823	0.00102991	0.00117139	0.00164663	0.00119389	0.00146217
Amino Acids and Derivatives	Arginine urea cycle, polyamines	Arginine_Biosynthesis_extended	Glutamate N-acetyltransferase (EC 2.3.1.35)	0.000276171	0.000300687	0.000215982	0.000351477	0.000378368	0.000394291	0.000273179	0.000325311	0.000295558
Amino Acids and Derivatives	Arginine urea cycle, polyamines	Arginine_Biosynthesis_extended	N-acetyl-gamma-glutamyl-phosphate reductase (EC 1.2.1.38)	0.000748057	0.000695039	0.000843899	0.000804769	0.000862407	0.000739026	0.0006181	0.000705408	0.000686469
Amino Acids and Derivatives	Arginine urea cycle, polyamines	Arginine_Biosynthesis_extended	N-acetylglutamate synthase (EC 2.3.1.1)	0.000277349	0.000316103	0.000187748	0.000739492	0.000858579	0.000646881	0.000359376	0.000656238	0.000295668
Amino Acids and Derivatives	Arginine urea cycle, polyamines	Arginine_Biosynthesis_extended	N-acetylornithine carbamoyltransferase (EC 2.1.3.9)	0.00028075	0.000214277	0.000346054	0.000115379	7.9062e-05	4.69067e-05	1.28633e-05	0.000130427	0.000256347
Amino Acids and Derivatives	Arginine urea cycle, polyamines	Arginine_Biosynthesis_extended	N-succinyl-L,L-diaminopimelate desuccinylase (EC 3.5.1.18)	2.99589e-05	5.88159e-05	2.84758e-05	5.44256e-05	7.78177e-05	0.000521764	0.000239761	0.000367403	5.8216e-05
Amino Acids and Derivatives	Arginine urea cycle, polyamines	Arginine_Biosynthesis_extended	Ornithine carbamoyltransferase (EC 2.1.3.3)	0.00175789	0.00151095	0.00154228	0.000883779	0.0010124	0.000764344	0.00140488	0.000953992	0.00149723
Amino Acids and Derivatives	Arginine urea cycle, polyamines	Arginine_Biosynthesis_extended	Predicted amino-acid acetyltransferase (EC 2.3.1.1) complementing ArgA function in Arginine Biosynthesis pathway	4.57887e-06	8.29123e-06	1.18247e-05	8.05363e-06	4.97727e-06	1.96263e-07	9.28277e-07	2.87844e-06	1.25607e-05
Amino Acids and Derivatives	Arginine urea cycle, polyamines	Arginine_Biosynthesis_extended	Predicted arginine uptake transporter	7.84949e-07	1.81371e-06	9.65283e-07	4.10311e-05	3.60852e-05	0	0	4.92639e-05	5.02427e-06
Amino Acids and Derivatives	Arginine urea cycle, polyamines	Arginine_Deiminase_Pathway	Arginine/ornithine antiporter ArcD	2.02779e-05	4.68973e-05	5.01947e-05	6.04446e-05	6.56617e-05	2.35515e-05	2.42678e-05	0.000200878	7.64563e-05
Amino Acids and Derivatives	Arginine urea cycle, polyamines	Cyanophycin_Metabolism	Cyanophycin synthase (EC 6.3.2.29)(EC 6.3.2.30)	4.4088e-05	0.000124369	5.1884e-05	0.000106054	0.000114094	0.000514012	0.00013765	0.000315355	8.37743e-05
Amino Acids and Derivatives	Arginine urea cycle, polyamines	Cyanophycin_Metabolism	Cyanophycin synthase II	5.23299e-07	1.16595e-06	9.65283e-07	1.10208e-06	3.92438e-06	2.65936e-05	2.01569e-05	7.5972e-05	2.94903e-06
Amino Acids and Derivatives	Arginine urea cycle, polyamines	Cyanophycin_Metabolism	Cyanophycin synthetase-like	0	0	0	0	0	4.90656e-07	1.59133e-06	3.77501e-07	0
Amino Acids and Derivatives	Arginine urea cycle, polyamines	Cyanophycin_Metabolism	Cyanophycinase (EC 3.4.15.6)	1.24284e-05	3.84765e-05	1.47206e-05	2.88235e-05	2.37377e-05	6.57479e-05	1.84329e-05	1.24103e-05	2.71966e-05
Amino Acids and Derivatives	Arginine urea cycle, polyamines	Cyanophycin_Metabolism	Cyanophycinase (EC 3.4.15.6) dimer	0	0	0	0	0	1.96263e-07	0	7.07814e-07	0
Amino Acids and Derivatives	Arginine urea cycle, polyamines	Cyanophycin_Metabolism	Cyanophycinase 2 (EC 3.4.15.6)	1.30825e-07	6.99573e-06	2.41321e-07	6.52768e-06	6.22159e-06	9.81313e-08	2.65222e-07	6.70064e-06	1.31068e-06
Amino Acids and Derivatives	Arginine urea cycle, polyamines	Cyanophycin_Metabolism	Isoaspartyl dipeptidase (EC 3.4.19.5)	1.02043e-05	1.42506e-05	5.7917e-06	1.88201e-05	1.37832e-05	2.25702e-06	1.35263e-05	3.65232e-05	2.55583e-05
Amino Acids and Derivatives	Arginine urea cycle, polyamines	Cyanophycin_Metabolism	Secreted cyanophycinase CphE (EC 3.4.15.6)	0	1.55461e-06	0	5.0865e-07	0	1.37384e-06	1.32611e-07	1.8875e-07	1.96602e-06
Amino Acids and Derivatives	Arginine urea cycle, polyamines	Polyamine_Metabolism	4-aminobutyraldehyde dehydrogenase (EC 1.2.1.19)	3.27062e-06	1.23073e-05	3.37849e-06	3.56055e-06	6.8916e-06	0.000124234	8.48711e-05	0.000127454	2.0534e-05
Amino Acids and Derivatives	Arginine urea cycle, polyamines	Polyamine_Metabolism	ABC transporter, periplasmic spermidine putrescine-binding protein PotD (TC 3.A.1.11.1)	0.000196237	0.000265449	0.000257731	0.000409972	0.000375592	0.000249548	0.000148259	0.000313373	0.000347986
Amino Acids and Derivatives	Arginine urea cycle, polyamines	Polyamine_Metabolism	Agmatinase (EC 3.5.3.11)	0.000238101	0.000309367	0.000158065	0.000146661	0.000164728	0.00027359	0.000249972	0.000252926	0.000273823
Amino Acids and Derivatives	Arginine urea cycle, polyamines	Polyamine_Metabolism	Agmatine/putrescine antiporter, associated with agmatine catabolism	1.03352e-05	3.53673e-05	2.09949e-05	9.74913e-06	5.55157e-06	1.5701e-06	3.44789e-06	1.84032e-05	9.91748e-05
Amino Acids and Derivatives	Arginine urea cycle, polyamines	Polyamine_Metabolism	Arginine/ornithine antiporter	4.7097e-06	9.32764e-06	1.93057e-05	1.45813e-05	1.43575e-05	1.38365e-05	7.55883e-06	0.000133682	1.59466e-05
Amino Acids and Derivatives	Arginine urea cycle, polyamines	Polyamine_Metabolism	Carbamate kinase (EC 2.7.2.2)	0.000549988	0.000418319	0.000634432	0.000229316	0.00027643	3.91544e-05	0.000351419	0.000150576	0.00046267
Amino Acids and Derivatives	Arginine urea cycle, polyamines	Polyamine_Metabolism	Carboxynorspermidine decarboxylase, putative (EC 4.1.1.-)	7.45702e-05	6.3998e-05	7.16723e-05	3.64533e-05	2.58435e-05	1.66823e-06	1.07415e-05	7.0168e-05	0.000107803
Amino Acids and Derivatives	Arginine urea cycle, polyamines	Polyamine_Metabolism	Carboxynorspermidine dehydrogenase, putative (EC 1.1.1.-)	0.000224757	0.000213758	0.000168683	0.000106054	7.09261e-05	1.06963e-05	5.17183e-05	0.000166667	0.000259405
Amino Acids and Derivatives	Arginine urea cycle, polyamines	Polyamine_Metabolism	DNA-binding response regulator, LuxR family, near polyamine transporter	3.92475e-07	3.36831e-06	0	3.391e-07	3.82867e-07	6.18227e-06	8.08927e-06	6.22876e-06	3.71359e-06
Amino Acids and Derivatives	Arginine urea cycle, polyamines	Polyamine_Metabolism	N-carbamoylputrescine amidase (3.5.1.53)	0.000589758	0.000277756	0.000359809	0.00015641	0.000135248	0.000568278	0.000332986	0.000253728	0.000315
Amino Acids and Derivatives	Arginine urea cycle, polyamines	Polyamine_Metabolism	Ornithine decarboxylase (EC 4.1.1.17)	3.5846e-05	4.26221e-05	0.000220808	6.95155e-06	1.05288e-05	2.55141e-05	3.51419e-05	5.22839e-05	4.92597e-05
Amino Acids and Derivatives	Arginine urea cycle, polyamines	Polyamine_Metabolism	Predicted chaperone lipoprotein YacC, potentially involved in protein secretion	0	1.29551e-07	0	8.4775e-08	0	0	0	6.13439e-07	2.18447e-07
Amino Acids and Derivatives	Arginine urea cycle, polyamines	Polyamine_Metabolism	Predicted polyamine sensor NspS, involved in biofilm formation	0	0	0	8.4775e-08	9.57167e-08	9.81313e-08	0	8.96565e-07	0
Amino Acids and Derivatives	Arginine urea cycle, polyamines	Polyamine_Metabolism	Probable two-component sensor, near polyamine transporter	2.0932e-06	1.07527e-05	1.93057e-06	3.0519e-06	4.11582e-06	3.2874e-05	3.18266e-05	2.93979e-05	9.17476e-06
Amino Acids and Derivatives	Arginine urea cycle, polyamines	Polyamine_Metabolism	Putative GntR-family regulatory protein and aminotransferase near polyamine transporter	0	1.29551e-07	0	5.93425e-07	1.53147e-06	6.86919e-06	9.28277e-07	1.32125e-06	3.2767e-07
Amino Acids and Derivatives	Arginine urea cycle, polyamines	Polyamine_Metabolism	Putrescine carbamoyltransferase (EC 2.1.3.6)	1.19051e-05	3.1999e-05	1.03768e-05	8.4775e-06	6.8916e-06	4.90656e-07	1.11393e-05	9.20158e-06	0.000102015
Amino Acids and Derivatives	Arginine urea cycle, polyamines	Polyamine_Metabolism	Putrescine transport ATP-binding protein PotA (TC 3.A.1.11.1)	0.000639341	0.000708901	0.000601854	0.0010435	0.000719024	0.00031981	0.000533362	0.000478341	0.000832063
Amino Acids and Derivatives	Arginine urea cycle, polyamines	Polyamine_Metabolism	Putrescine transport ATP-binding protein PotG (TC 3.A.1.11.2)	0.000121144	0.000147688	0.000109801	0.000336896	0.00044671	0.000267015	0.000216686	0.0001594	0.000136966
Amino Acids and Derivatives	Arginine urea cycle, polyamines	Polyamine_Metabolism	Putrescine transport system permease protein PotI (TC 3.A.1.11.2)	9.15774e-06	3.43309e-05	5.30906e-06	0.000204562	0.000248768	0.000138463	6.0338e-05	0.000112023	2.50121e-05
Amino Acids and Derivatives	Arginine urea cycle, polyamines	Polyamine_Metabolism	Putrescine/proton symporter, putrescine/ornithine antiporter PotE	1.43907e-06	4.66382e-06	4.03006e-05	5.0865e-07	1.1486e-06	1.01075e-05	2.02895e-05	1.25991e-05	4.47816e-06
Amino Acids and Derivatives	Arginine urea cycle, polyamines	Polyamine_Metabolism	Putrescine-ornithine antiporter	1.59606e-05	1.83962e-05	5.06774e-06	1.18685e-06	4.78583e-07	2.94394e-07	3.97833e-07	2.83126e-07	2.10801e-05
Amino Acids and Derivatives	Arginine urea cycle, polyamines	Polyamine_Metabolism	S-adenosylmethionine decarboxylase proenzyme (EC 4.1.1.50), eukaryotic	0	0	0	1.6955e-07	0	8.83181e-07	3.97833e-07	5.19064e-07	1.09223e-07
Amino Acids and Derivatives	Arginine urea cycle, polyamines	Polyamine_Metabolism	S-adenosylmethionine decarboxylase proenzyme (EC 4.1.1.50), prokaryotic class 1A	5.01059e-05	0.000128255	4.63336e-05	6.58702e-05	6.00144e-05	9.69537e-05	5.43705e-06	3.15213e-05	0.000145485
Amino Acids and Derivatives	Arginine urea cycle, polyamines	Polyamine_Metabolism	S-adenosylmethionine decarboxylase proenzyme (EC 4.1.1.50), prokaryotic class 1B	4.21256e-05	4.76746e-05	6.05715e-05	1.22076e-05	9.66739e-06	2.08038e-05	7.466e-05	4.64798e-05	3.9102e-05
Amino Acids and Derivatives	Arginine urea cycle, polyamines	Polyamine_Metabolism	Spermidine N1-acetyltransferase (EC 2.3.1.57)	9.41939e-06	1.64529e-05	1.3514e-05	1.39031e-05	2.18234e-05	1.90375e-05	1.59133e-06	3.50132e-05	2.03155e-05
Amino Acids and Derivatives	Arginine urea cycle, polyamines	Polyamine_Metabolism	Spermidine Putrescine ABC transporter permease component PotB (TC 3.A.1.11.1)	0.000193882	0.000257935	0.000235046	0.00035597	0.000284757	0.000218636	0.000161122	0.000246508	0.00030233
Amino Acids and Derivatives	Arginine urea cycle, polyamines	Polyamine_Metabolism	Spermidine Putrescine ABC transporter permease component potC (TC_3.A.1.11.1)	0.000182108	0.000258194	0.000198366	0.000385387	0.000266667	0.000179973	0.000151707	0.000233579	0.000282561
Amino Acids and Derivatives	Arginine urea cycle, polyamines	Polyamine_Metabolism	Spermidine synthase (EC 2.5.1.16)	0.000191135	0.000326079	0.000194263	0.000150645	0.000151998	0.000418922	0.000202895	0.000260947	0.000381626
Amino Acids and Derivatives	Arginine urea cycle, polyamines	Polyamine_Metabolism	Spermine synthase (EC 2.5.1.22)	1.30825e-07	0	0	1.6955e-07	1.91433e-07	2.94394e-07	1.72394e-06	1.41563e-07	0
Amino Acids and Derivatives	Arginine urea cycle, polyamines	Polyamine_Metabolism	Transcriptional regulator, luxR family, associated with agmatine catabolism	1.30825e-07	0	0	8.4775e-08	9.57167e-08	0	0	9.43752e-08	0
Amino Acids and Derivatives	Arginine urea cycle, polyamines	Putrescine_utilization_pathways	Gamma-aminobutyrate:alpha-ketoglutarate aminotransferase (EC 2.6.1.19)	2.60341e-05	4.3529e-05	3.08891e-05	5.40017e-05	3.8861e-05	0.000207449	0.000265222	0.000147414	4.72937e-05
Amino Acids and Derivatives	Arginine urea cycle, polyamines	Putrescine_utilization_pathways	Gamma-aminobutyrate:pyruvate aminotransferase (EC 2.6.1.-)	0	2.59101e-07	0	0	0	7.8505e-07	2.65222e-07	1.8875e-07	2.18447e-07
Amino Acids and Derivatives	Arginine urea cycle, polyamines	Putrescine_utilization_pathways	Gamma-glutamyl-aminobutyraldehyde dehydrogenase (EC 1.2.1.-)	5.23299e-07	4.53427e-06	0	3.03495e-05	1.29218e-05	6.23133e-05	1.1935e-05	1.69404e-05	4.91505e-06
Amino Acids and Derivatives	Arginine urea cycle, polyamines	Putrescine_utilization_pathways	Gamma-glutamyl-GABA hydrolase (EC 3.5.1.94)	2.87815e-06	4.79337e-06	1.2066e-06	3.89965e-06	1.7229e-06	1.37384e-05	3.05005e-06	6.22876e-06	2.29369e-06
Amino Acids and Derivatives	Arginine urea cycle, polyamines	Putrescine_utilization_pathways	Gamma-glutamyl-putrescine oxidase (EC1.4.3.-)	1.30825e-07	8.42079e-06	2.41321e-07	5.93425e-06	4.78583e-06	3.25796e-05	3.05005e-06	1.31653e-05	5.1335e-06
Amino Acids and Derivatives	Arginine urea cycle, polyamines	Putrescine_utilization_pathways	Glycine/D-amino acid oxidase (deaminating) in putrescine utilization cluster	0	3.88652e-07	0	7.62975e-07	9.57167e-07	8.53742e-06	1.85655e-06	1.36844e-06	0
Amino Acids and Derivatives	Arginine urea cycle, polyamines	Putrescine_utilization_pathways	Monoamine/putrescine oxidase (EC 1.4.3.10)	1.30825e-07	1.29551e-07	0	2.54325e-07	1.91433e-07	7.8505e-07	2.65222e-07	7.07814e-07	0
Amino Acids and Derivatives	Arginine urea cycle, polyamines	Putrescine_utilization_pathways	Putative oxidoreductase in putrescine utilization cluster	1.30825e-07	1.29551e-07	0	0	9.57167e-08	1.30515e-05	2.51961e-06	1.1325e-06	4.36893e-07
Amino Acids and Derivatives	Arginine urea cycle, polyamines	Putrescine_utilization_pathways	Putative symporter in putrescine utilization cluster	3.92475e-07	1.29551e-07	4.82641e-07	3.391e-07	0	9.81313e-08	0	9.43752e-08	2.18447e-07
Amino Acids and Derivatives	Arginine urea cycle, polyamines	Putrescine_utilization_pathways	Putrescine aminotransferase (EC 2.6.1.82)	1.88388e-05	4.04198e-05	1.73751e-05	4.32353e-06	6.50874e-06	1.06963e-05	3.85898e-05	4.06757e-05	3.20024e-05
Amino Acids and Derivatives	Arginine urea cycle, polyamines	Putrescine_utilization_pathways	Similar to gamma-glutamyl-putrescine oxidase	0	2.59101e-07	0	1.6955e-07	3.82867e-07	2.06076e-06	0	3.94017e-05	5.46117e-07
Amino Acids and Derivatives	Arginine urea cycle, polyamines	Urea_carboxylase_and_Allophanate_hydrolase_cluster	Allophanate hydrolase (EC 3.5.1.54)	1.70072e-06	1.48983e-05	9.65283e-06	6.18858e-06	6.12587e-06	6.2804e-05	4.1242e-05	6.88467e-05	1.78034e-05
Amino Acids and Derivatives	Arginine urea cycle, polyamines	Urea_carboxylase_and_Allophanate_hydrolase_cluster	Partial urea carboxylase (EC 6.3.4.6)	2.6165e-07	2.59101e-07	2.89585e-06	1.6955e-07	1.91433e-07	2.15889e-06	1.72394e-06	1.84032e-06	4.36893e-07
Amino Acids and Derivatives	Arginine urea cycle, polyamines	Urea_carboxylase_and_Allophanate_hydrolase_cluster	Urea carboxylase (EC 6.3.4.6) without Allophanate hydrolase 2 domains	1.30825e-07	0	2.41321e-07	8.4775e-08	4.78583e-07	1.96263e-07	2.65222e-07	1.03813e-06	1.09223e-07
Amino Acids and Derivatives	Arginine urea cycle, polyamines	Urea_decomposition	Eukaryotic-type low-affinity urea transporter	3.68926e-05	5.18202e-06	3.35436e-05	7.88408e-06	7.17875e-06	1.66823e-06	9.28277e-07	6.51189e-06	3.2767e-06
Amino Acids and Derivatives	Arginine urea cycle, polyamines	Urea_decomposition	HupE-UreJ family metal transporter	0	1.55461e-06	0	2.54325e-07	1.43575e-06	5.12245e-05	1.52503e-05	9.24877e-06	1.4199e-06
Amino Acids and Derivatives	Arginine urea cycle, polyamines	Urea_decomposition	Nickel transporter UreH	0	1.29551e-07	0	8.4775e-08	0	7.45798e-06	2.51961e-06	9.43752e-07	5.46117e-07
Amino Acids and Derivatives	Arginine urea cycle, polyamines	Urea_decomposition	Urea ABC transporter, ATPase protein UrtD	7.19537e-06	3.29058e-05	2.14775e-05	3.92508e-05	6.03972e-05	0.000267506	0.000131948	0.000175632	4.56554e-05
Amino Acids and Derivatives	Arginine urea cycle, polyamines	Urea_decomposition	Urea ABC transporter, ATPase protein UrtE	2.72116e-05	4.9877e-05	5.116e-05	1.73789e-05	1.66547e-05	0.000213337	0.000129826	0.00013439	5.98544e-05
Amino Acids and Derivatives	Arginine urea cycle, polyamines	Urea_decomposition	Urea ABC transporter, permease protein UrtB	6.01794e-06	3.49786e-05	1.8823e-05	1.15294e-05	1.27303e-05	0.000308525	0.00010158	0.000190921	4.03034e-05
Amino Acids and Derivatives	Arginine urea cycle, polyamines	Urea_decomposition	Urea ABC transporter, permease protein UrtC	9.02692e-06	4.11971e-05	2.53387e-05	1.2801e-05	1.23475e-05	0.000331095	0.000124257	0.00021225	5.60316e-05
Amino Acids and Derivatives	Arginine urea cycle, polyamines	Urea_decomposition	Urea ABC transporter, urea binding protein	3.47994e-05	6.01115e-05	5.52624e-05	1.83962e-05	1.77076e-05	0.000527946	0.000231274	0.000270196	7.59102e-05
Amino Acids and Derivatives	Arginine urea cycle, polyamines	Urea_decomposition	Urea carboxylase (EC 6.3.4.6)	3.79392e-06	5.44112e-06	1.80991e-05	8.56228e-06	4.88155e-06	4.46497e-05	2.10852e-05	0.000131984	8.4102e-06
Amino Acids and Derivatives	Arginine urea cycle, polyamines	Urea_decomposition	Urea carboxylase-related ABC transporter, ATPase protein	1.88388e-05	3.21285e-05	2.02709e-05	9.74913e-06	1.77076e-05	6.2804e-05	7.74448e-05	4.77067e-05	2.57767e-05
Amino Acids and Derivatives	Arginine urea cycle, polyamines	Urea_decomposition	Urea carboxylase-related ABC transporter, periplasmic substrate-binding protein	1.83155e-06	8.80944e-06	1.68925e-06	3.13668e-06	2.77578e-06	5.51498e-05	3.83246e-05	6.6393e-05	1.73665e-05
Amino Acids and Derivatives	Arginine urea cycle, polyamines	Urea_decomposition	Urea carboxylase-related ABC transporter, permease protein	2.0932e-06	1.02345e-05	1.68925e-06	4.23875e-06	2.54606e-05	4.83787e-05	3.01027e-05	4.26104e-05	1.13592e-05
Amino Acids and Derivatives	Arginine urea cycle, polyamines	Urea_decomposition	Urea carboxylase-related amino acid permease	0	3.88652e-07	2.41321e-07	3.391e-07	6.70017e-07	1.64861e-05	8.88494e-06	1.08531e-06	1.09223e-06
Amino Acids and Derivatives	Arginine urea cycle, polyamines	Urea_decomposition	Urea carboxylase-related aminomethyltransferase (EC 2.1.2.10)	3.6631e-06	9.84584e-06	2.09949e-05	4.57785e-06	4.21153e-06	5.0832e-05	3.08984e-05	6.1627e-05	1.90049e-05
Amino Acids and Derivatives	Arginine urea cycle, polyamines	Urea_decomposition	Urea channel UreI	3.92475e-07	3.88652e-07	4.82641e-07	1.0173e-06	1.62718e-06	0	5.30444e-07	6.13439e-06	5.46117e-07
Amino Acids and Derivatives	Arginine urea cycle, polyamines	Urea_decomposition	Urease accessory protein UreF	6.54124e-07	6.60708e-06	2.65453e-06	7.62975e-06	7.75305e-06	5.13226e-05	1.29959e-05	4.77539e-05	8.30097e-06
Amino Acids and Derivatives	Arginine urea cycle, polyamines	Urea_decomposition	Urease alpha subunit (EC 3.5.1.5)	2.0147e-05	6.16661e-05	4.97121e-05	7.6128e-05	7.20747e-05	0.000590848	0.000266018	0.000266468	9.8301e-05
Amino Acids and Derivatives	Aromatic amino acids and derivatives	Aromatic_amino_acid_degradation	2-hydroxyhepta-2,4-diene-1,7-dioate isomerase (EC 5.3.3.-)	2.23711e-05	2.08576e-05	1.78577e-05	4.83218e-06	6.22159e-06	4.1902e-05	6.61729e-05	1.11363e-05	1.76942e-05
Amino Acids and Derivatives	Aromatic amino acids and derivatives	Aromatic_amino_acid_degradation	3,4-dihydroxyphenylacetate 2,3-dioxygenase (EC 1.13.11.15)	2.6165e-07	1.01049e-05	2.41321e-07	1.48356e-05	6.03015e-06	2.61029e-05	1.07415e-05	1.55247e-05	1.33252e-05
Amino Acids and Derivatives	Aromatic amino acids and derivatives	Aromatic_amino_acid_degradation	5-carboxymethyl-2-oxo-hex-3- ene-1,7-dioate decarboxylase (EC 4.1.1.68)	9.94269e-06	1.89144e-05	7.96358e-06	1.42422e-05	1.00503e-05	4.1902e-05	4.89335e-05	1.39203e-05	1.81311e-05
Amino Acids and Derivatives	Aromatic amino acids and derivatives	Aromatic_amino_acid_degradation	5-oxopent-3-ene-1,2,5-tricarboxylate decarboxylase.	9.15774e-07	1.0364e-06	0	1.27163e-06	1.24432e-06	3.32665e-05	2.02895e-05	7.55002e-06	7.64563e-07
Amino Acids and Derivatives	Aromatic amino acids and derivatives	Aromatic_amino_acid_degradation	Anthranilate dioxygenase large subunit	0	5.18202e-07	0	2.54325e-07	7.65734e-07	0	2.65222e-07	2.54813e-06	2.18447e-07
Amino Acids and Derivatives	Aromatic amino acids and derivatives	Aromatic_amino_acid_degradation	Anthranilate dioxygenase reductase	0	0	2.41321e-07	0	9.57167e-08	2.94394e-07	3.31528e-06	9.43752e-08	1.09223e-07
Amino Acids and Derivatives	Aromatic amino acids and derivatives	Aromatic_amino_acid_degradation	Anthranilate dioxygenase small subunit	0	0	0	2.54325e-07	4.78583e-07	0	0	1.03813e-06	0
Amino Acids and Derivatives	Aromatic amino acids and derivatives	Aromatic_amino_acid_degradation	Aromatic amino acid transport protein AroP	1.4914e-05	3.25172e-05	2.36494e-05	3.75553e-05	6.59488e-05	4.02338e-06	5.83489e-06	0.000327435	4.80583e-05
Amino Acids and Derivatives	Aromatic amino acids and derivatives	Aromatic_amino_acid_degradation	Aromatic ring-opening dioxygenase	0	0	0	0	9.57167e-08	3.43459e-06	3.5805e-06	3.77501e-07	0
Amino Acids and Derivatives	Aromatic amino acids and derivatives	Aromatic_amino_acid_degradation	Homoprotocatechuate degradative operon repressor	0	2.97966e-06	2.41321e-07	5.67993e-06	2.10577e-06	3.04207e-06	2.25439e-06	5.85126e-06	2.83981e-06
Amino Acids and Derivatives	Aromatic amino acids and derivatives	Aromatic_amino_acid_degradation	Indoleacetamide hydrolase (EC 3.5.1.-)	1.70072e-06	3.88652e-06	1.2066e-06	4.66263e-06	1.91433e-06	1.07944e-05	1.85655e-05	3.11438e-06	2.83981e-06
Amino Acids and Derivatives	Aromatic amino acids and derivatives	Aromatic_amino_acid_degradation	Phenylalanine hydroxylase transcriptional activator PhhR	2.6165e-07	1.07527e-05	7.23962e-07	5.0865e-07	1.05288e-06	9.81313e-07	3.44789e-06	5.23782e-06	6.66262e-06
Amino Acids and Derivatives	Aromatic amino acids and derivatives	Aromatic_amino_acid_degradation	Phenylalanine-specific permease	0	3.36831e-06	7.96358e-06	1.44118e-06	1.81862e-06	2.35515e-06	5.43705e-06	1.92525e-05	1.96602e-06
Amino Acids and Derivatives	Aromatic amino acids and derivatives	Aromatic_amino_acid_degradation	Probable 5-carboxymethyl-2-hydroxymuconate delta isomerase	1.30825e-07	0	0	0	0	0	1.32611e-07	3.53907e-06	0
Amino Acids and Derivatives	Aromatic amino acids and derivatives	Aromatic_amino_acid_degradation	Putative 2,4-dihydroxyhept-2-ene-1,7-dioic acid aldolase	6.54124e-06	3.62742e-06	8.2049e-06	6.01903e-06	4.40297e-06	3.82712e-06	1.08741e-05	1.79313e-06	5.78884e-06
Amino Acids and Derivatives	Aromatic amino acids and derivatives	Aromatic_amino_acid_degradation	Putative 5-carboxymethyl-2-hydroxymuconate semialdehyde dehydrogenase oxidoreductase protein (EC 1.2.1.60)	1.30825e-07	2.59101e-05	0	6.89221e-05	3.3788e-05	2.08038e-05	1.33937e-05	4.31767e-05	1.59466e-05
Amino Acids and Derivatives	Aromatic amino acids and derivatives	Aromatic_amino_acid_degradation	Putative fumarylacetoacetate (FAA) hydrolase	2.48567e-06	1.28255e-05	4.82641e-07	1.27163e-06	4.11582e-06	1.04019e-05	1.79025e-05	2.07625e-06	1.14685e-05
Amino Acids and Derivatives	Aromatic amino acids and derivatives	Aromatic_amino_acid_degradation	Tryptophan 2-monooxygenase (EC 1.13.12.3)	2.22402e-06	7.77303e-06	3.13717e-06	3.10277e-05	1.53147e-05	1.93319e-05	2.04221e-05	2.45376e-06	7.64563e-06
Amino Acids and Derivatives	Aromatic amino acids and derivatives	Aromatic_amino_acid_degradation	Tryptophanase (EC 4.1.99.1)	0.00146969	0.00105895	0.00115979	0.00070075	0.000638048	0.000285562	0.000845926	0.000406568	0.000858823
Amino Acids and Derivatives	Aromatic amino acids and derivatives	Aromatic_amino_acid_interconversions_with_aryl_acids	Amino acid-binding ACT	0.000156467	0.000160772	0.000127176	8.4775e-05	6.35559e-05	3.23833e-06	5.9675e-05	6.05417e-05	0.000148653
Amino Acids and Derivatives	Aromatic amino acids and derivatives	Aromatic_amino_acid_interconversions_with_aryl_acids	Indolepyruvate ferredoxin oxidoreductase, alpha and beta subunits	3.79392e-06	8.83535e-05	3.13717e-06	1.99221e-05	5.50371e-05	0.000495563	0.000249574	0.000403454	6.75e-05
Amino Acids and Derivatives	Aromatic amino acids and derivatives	Aromatic_amino_acid_interconversions_with_aryl_acids	Indolepyruvate ferredoxin oxidoreductase, alpha and beta subunits like	0	0	0	0	9.57167e-08	1.47197e-06	9.28277e-07	3.30313e-07	0
Amino Acids and Derivatives	Aromatic amino acids and derivatives	Aromatic_amino_acid_interconversions_with_aryl_acids	Indolepyruvate oxidoreductase subunit IorA (EC 1.2.7.8)	0.00174141	0.00148219	0.00114048	0.000539084	0.000581575	0.000100585	0.000993389	0.000378964	0.00158669
Amino Acids and Derivatives	Aromatic amino acids and derivatives	Aromatic_amino_acid_interconversions_with_aryl_acids	Indolepyruvate oxidoreductase subunit IorA-like (EC 1.2.7.8)	8.84376e-05	2.26713e-05	1.61685e-05	1.0173e-06	2.48863e-06	9.81313e-08	4.24355e-06	4.24688e-07	8.62864e-06
Amino Acids and Derivatives	Aromatic amino acids and derivatives	Aromatic_amino_acid_interconversions_with_aryl_acids	Indolepyruvate oxidoreductase subunit IorB (EC 1.2.7.8)	0.00046626	0.000415857	0.000316613	0.000164294	0.000171333	8.53742e-06	0.000150248	0.000122169	0.000463544
Amino Acids and Derivatives	Aromatic amino acids and derivatives	Aromatic_amino_acid_interconversions_with_aryl_acids	Indolepyruvate oxidoreductase subunit IorB II (EC 1.2.7.8)	0	1.0364e-06	2.41321e-07	6.782e-07	2.58435e-06	1.73692e-05	1.06089e-05	2.64251e-06	1.09223e-06
Amino Acids and Derivatives	Aromatic amino acids and derivatives	Aromatic_amino_acid_interconversions_with_aryl_acids	Phenylacetate-coenzyme A ligase (EC 6.2.1.30)	0.0021955	0.00177109	0.00112045	0.000620044	0.000744772	0.000152202	0.000802164	0.000631087	0.00212286
Amino Acids and Derivatives	Aromatic amino acids and derivatives	Bacilysin_biosynthesis	Bacilysin biosynthesis oxidoreductase BacC	2.6165e-07	1.29551e-07	2.41321e-07	8.4775e-08	3.82867e-07	4.90656e-07	3.84572e-06	0	2.18447e-07
Amino Acids and Derivatives	Aromatic amino acids and derivatives	Chorismate:_Intermediate_for_synthesis_of_Tryptophan,_PAPA_antibiotics,_PABA,_3-hydroxyanthranilate_and_more.	2-Amino-2-deoxy-isochorismate hydrolase (EC 3.-.-.-)	0	0	0	0	0	9.81313e-08	0	4.71876e-08	0
Amino Acids and Derivatives	Aromatic amino acids and derivatives	Chorismate:_Intermediate_for_synthesis_of_Tryptophan,_PAPA_antibiotics,_PABA,_3-hydroxyanthranilate_and_more.	2-Amino-2-deoxy-isochorismate synthase (EC 4.1.3.-)	0	0	0	4.23875e-07	6.70017e-07	2.94394e-07	2.65222e-07	7.07814e-07	3.2767e-07
Amino Acids and Derivatives	Aromatic amino acids and derivatives	Chorismate:_Intermediate_for_synthesis_of_Tryptophan,_PAPA_antibiotics,_PABA,_3-hydroxyanthranilate_and_more.	2-keto-3-deoxy-D-arabino-heptulosonate-7-phosphate synthase II PhzC (EC 2.5.1.54)	0	0	0	0	0	9.81313e-08	0	0	0
Amino Acids and Derivatives	Aromatic amino acids and derivatives	Chorismate:_Intermediate_for_synthesis_of_Tryptophan,_PAPA_antibiotics,_PABA,_3-hydroxyanthranilate_and_more.	4-amino-4-deoxychorismate synthase, amidotransferase component , aminase component (EC 2.6.1.-)	0	0	0	1.6955e-07	1.91433e-07	2.94394e-07	1.72394e-06	1.41563e-07	0
Amino Acids and Derivatives	Aromatic amino acids and derivatives	Chorismate:_Intermediate_for_synthesis_of_Tryptophan,_PAPA_antibiotics,_PABA,_3-hydroxyanthranilate_and_more.	Aminodeoxychorismate lyase (EC 4.1.3.38)	1.07276e-05	3.95129e-05	4.56096e-05	7.77387e-05	9.27495e-05	0.000138758	5.45031e-05	0.000157654	4.55461e-05
Amino Acids and Derivatives	Aromatic amino acids and derivatives	Chorismate:_Intermediate_for_synthesis_of_Tryptophan,_PAPA_antibiotics,_PABA,_3-hydroxyanthranilate_and_more.	Anthranilate phosphoribosyltransferase (EC 2.4.2.18)	0.000334127	0.000422335	0.000407591	0.000425147	0.000542905	0.000588984	0.00058203	0.000659919	0.000500461
Amino Acids and Derivatives	Aromatic amino acids and derivatives	Chorismate:_Intermediate_for_synthesis_of_Tryptophan,_PAPA_antibiotics,_PABA,_3-hydroxyanthranilate_and_more.	Anthranilate synthase, aminase component (EC 4.1.3.27)	0.000473848	0.000533748	0.000608611	0.000596477	0.000739507	0.000974443	0.00110916	0.00092214	0.000587949
Amino Acids and Derivatives	Aromatic amino acids and derivatives	Chorismate:_Intermediate_for_synthesis_of_Tryptophan,_PAPA_antibiotics,_PABA,_3-hydroxyanthranilate_and_more.	Indole-3-glycerol phosphate synthase (EC 4.1.1.48)	0.000150187	0.000222568	0.000318302	0.000351986	0.000449198	0.000486044	0.000307923	0.000412325	0.000236796
Amino Acids and Derivatives	Aromatic amino acids and derivatives	Chorismate:_Intermediate_for_synthesis_of_Tryptophan,_PAPA_antibiotics,_PABA,_3-hydroxyanthranilate_and_more.	Isochorismatase (EC 3.3.2.1)	4.42188e-05	0.000132142	3.49915e-05	0.000153273	0.0002905	0.000116286	0.000171997	0.000224566	0.000133362
Amino Acids and Derivatives	Aromatic amino acids and derivatives	Chorismate:_Intermediate_for_synthesis_of_Tryptophan,_PAPA_antibiotics,_PABA,_3-hydroxyanthranilate_and_more.	Isochorismatase (EC 3.3.2.1) of siderophore biosynthesis	0	6.47753e-07	0	2.54325e-07	6.70017e-07	4.90656e-07	0	2.27916e-05	2.18447e-07
Amino Acids and Derivatives	Aromatic amino acids and derivatives	Chorismate:_Intermediate_for_synthesis_of_Tryptophan,_PAPA_antibiotics,_PABA,_3-hydroxyanthranilate_and_more.	Isochorismate pyruvate-lyase (EC 4.-.-.-)	1.30825e-07	6.47753e-07	0	5.0865e-07	1.53147e-06	4.51404e-06	1.1935e-06	8.44658e-06	4.36893e-07
Amino Acids and Derivatives	Aromatic amino acids and derivatives	Chorismate:_Intermediate_for_synthesis_of_Tryptophan,_PAPA_antibiotics,_PABA,_3-hydroxyanthranilate_and_more.	Isochorismate synthase (EC 5.4.4.2)	5.23299e-06	2.66874e-05	3.81287e-05	1.66159e-05	1.5889e-05	2.90469e-05	5.70227e-06	6.24292e-05	5.07889e-05
Amino Acids and Derivatives	Aromatic amino acids and derivatives	Chorismate:_Intermediate_for_synthesis_of_Tryptophan,_PAPA_antibiotics,_PABA,_3-hydroxyanthranilate_and_more.	Isochorismate synthase (EC 5.4.4.2) of siderophore biosynthesis	1.30825e-07	2.59101e-07	2.41321e-07	3.391e-07	6.70017e-07	2.94394e-07	5.30444e-07	1.41563e-06	0
Amino Acids and Derivatives	Aromatic amino acids and derivatives	Chorismate:_Intermediate_for_synthesis_of_Tryptophan,_PAPA_antibiotics,_PABA,_3-hydroxyanthranilate_and_more.	Para-aminobenzoate synthase, aminase component (EC 2.6.1.85)	4.59195e-05	0.00012113	0.000119936	0.000311972	0.000417133	0.000519899	0.000277422	0.000334183	0.0001646
Amino Acids and Derivatives	Aromatic amino acids and derivatives	Chorismate:_Intermediate_for_synthesis_of_Tryptophan,_PAPA_antibiotics,_PABA,_3-hydroxyanthranilate_and_more.	Phosphoribosylformimino-5-aminoimidazole carboxamide ribotide isomerase (EC 5.3.1.16)	0.000479081	0.000524421	0.000610059	0.000496612	0.00052692	0.000515778	0.00033113	0.000578614	0.000515316
Amino Acids and Derivatives	Aromatic amino acids and derivatives	Chorismate:_Intermediate_for_synthesis_of_Tryptophan,_PAPA_antibiotics,_PABA,_3-hydroxyanthranilate_and_more.	Tryptophan synthase beta chain like (EC 4.2.1.20)	0.00233169	0.00169426	0.00123363	0.000958381	0.000949893	0.000216478	0.00237506	0.00104582	0.0017053
Amino Acids and Derivatives	Aromatic amino acids and derivatives	Chorismate_Synthesis	2-keto-3-deoxy-D-arabino-heptulosonate-7-phosphate synthase I beta (EC 2.5.1.54)	0.000754336	0.000872912	0.000593166	0.00058588	0.000476669	0.000277711	0.000995909	0.00033121	0.00101283
Amino Acids and Derivatives	Aromatic amino acids and derivatives	Chorismate_Synthesis	3,7-dideoxy-D-threo-hepto-2, 6-diulosonate synthase (EC 4.2.3.-)	0.000195191	8.79648e-05	8.3497e-05	1.6955e-05	1.27303e-05	1.37384e-06	8.27493e-05	1.47225e-05	8.04976e-05
Amino Acids and Derivatives	Aromatic amino acids and derivatives	Chorismate_Synthesis	Chorismate mutase I (EC 5.4.99.5)	0.000142599	0.000120223	9.87002e-05	0.000296882	0.000326968	0.000289585	0.000204221	0.000175915	0.000113702
Amino Acids and Derivatives	Aromatic amino acids and derivatives	Chorismate_Synthesis	Chorismate mutase III (EC 5.4.99.5)	0	0	0	0	9.57167e-08	0	0	0	0
Amino Acids and Derivatives	Aromatic amino acids and derivatives	Chorismate_Synthesis	Cyclohexadienyl dehydrogenase (EC 1.3.1.12)(EC 1.3.1.43)	1.17742e-05	3.8347e-05	1.08594e-05	0.000180316	0.000183872	0.000312842	9.3756e-05	0.000156663	3.20024e-05
Amino Acids and Derivatives	Aromatic amino acids and derivatives	Chorismate_Synthesis	Periplasmic chorismate mutase I precursor (EC 5.4.99.5)	0	0	0	0	0	0	0	9.43752e-08	0
Amino Acids and Derivatives	Aromatic amino acids and derivatives	Chorismate_Synthesis	Prephenate and/or arogenate dehydrogenase (unknown specificity) (EC 1.3.1.12)(EC 1.3.1.43)	0.000257725	0.000221531	0.00021381	0.000209564	0.000155731	9.70518e-05	5.34422e-05	0.000289543	0.000283762
Amino Acids and Derivatives	Aromatic amino acids and derivatives	Chorismate_Synthesis	Prephenate dehydrogenase (EC 1.3.1.12)	1.47832e-05	2.79829e-05	3.11304e-05	1.29706e-05	2.42163e-05	5.88788e-07	5.03922e-06	2.09985e-05	4.08495e-05
Amino Acids and Derivatives	Aromatic amino acids and derivatives	Chorismate_Synthesis	Quinate/shikimate 5-dehydrogenase I delta (EC 1.1.1.25)	7.84949e-07	2.85011e-06	0	2.28893e-06	3.15865e-06	5.29909e-06	1.07415e-05	2.83126e-06	2.83981e-06
Amino Acids and Derivatives	Aromatic amino acids and derivatives	Chorismate_Synthesis	Shikimate kinase II (EC 2.7.1.71)	4.00324e-05	4.44358e-05	2.89585e-05	5.25605e-06	3.92438e-06	6.86919e-07	1.6709e-05	1.8875e-07	5.16626e-05
Amino Acids and Derivatives	Aromatic amino acids and derivatives	Common_Pathway_For_Synthesis_of_Aromatic_Compounds_(DAHP_synthase_to_chorismate)	2-amino-3,7-dideoxy-D-threo-hept-6-ulosonate synthase (EC 2.5.1.-)	0.000366964	0.00015002	0.00013152	3.18754e-05	2.78536e-05	4.31778e-06	0.000212708	2.15175e-05	0.000122876
Amino Acids and Derivatives	Aromatic amino acids and derivatives	Common_Pathway_For_Synthesis_of_Aromatic_Compounds_(DAHP_synthase_to_chorismate)	2-keto-3-deoxy-D-arabino-heptulosonate-7-phosphate synthase I alpha (EC 2.5.1.54)	0.000163139	0.000226454	0.000149378	0.000486948	0.000512467	0.000549143	0.000214565	0.000615515	0.000170498
Amino Acids and Derivatives	Aromatic amino acids and derivatives	Common_Pathway_For_Synthesis_of_Aromatic_Compounds_(DAHP_synthase_to_chorismate)	2-keto-3-deoxy-D-arabino-heptulosonate-7-phosphate synthase II (EC 2.5.1.54)	4.1864e-06	3.13512e-05	5.7917e-06	4.332e-05	5.12084e-05	0.000187431	0.000155951	0.000327152	3.39685e-05
Amino Acids and Derivatives	Aromatic amino acids and derivatives	Common_Pathway_For_Synthesis_of_Aromatic_Compounds_(DAHP_synthase_to_chorismate)	3-dehydroquinate dehydratase I (EC 4.2.1.10)	8.12422e-05	4.40472e-05	5.1884e-05	2.34827e-05	2.48863e-05	8.83181e-06	3.18266e-05	2.77463e-05	3.99757e-05
Amino Acids and Derivatives	Aromatic amino acids and derivatives	Common_Pathway_For_Synthesis_of_Aromatic_Compounds_(DAHP_synthase_to_chorismate)	3-dehydroquinate dehydratase II (EC 4.2.1.10)	0.000233522	0.000278534	0.000251456	0.000399714	0.000355396	0.000382319	0.000244004	0.000375661	0.000378131
Amino Acids and Derivatives	Aromatic amino acids and derivatives	Common_Pathway_For_Synthesis_of_Aromatic_Compounds_(DAHP_synthase_to_chorismate)	3-dehydroquinate synthase (EC 4.2.3.4)	0.000427797	0.000515223	0.000401799	0.000806634	0.000777315	0.000724307	0.000497822	0.000712438	0.000511711
Amino Acids and Derivatives	Aromatic amino acids and derivatives	Common_Pathway_For_Synthesis_of_Aromatic_Compounds_(DAHP_synthase_to_chorismate)	5-Enolpyruvylshikimate-3-phosphate synthase (EC 2.5.1.19)	0.000428582	0.000471175	0.000553348	0.00073288	0.000795884	0.000719695	0.000458967	0.000781568	0.000540765
Amino Acids and Derivatives	Aromatic amino acids and derivatives	Common_Pathway_For_Synthesis_of_Aromatic_Compounds_(DAHP_synthase_to_chorismate)	Shikimate 5-dehydrogenase I alpha (EC 1.1.1.25)	0.00031398	0.000265579	0.000284517	0.000533913	0.00046145	0.000388404	0.000238832	0.000417752	0.000288677
Amino Acids and Derivatives	Aromatic amino acids and derivatives	Common_Pathway_For_Synthesis_of_Aromatic_Compounds_(DAHP_synthase_to_chorismate)	Shikimate 5-dehydrogenase I gamma (EC 1.1.1.25)	5.23299e-07	9.06854e-07	7.23962e-07	1.61073e-06	1.81862e-06	3.63086e-06	9.28277e-06	2.44432e-05	1.09223e-06
Amino Acids and Derivatives	Aromatic amino acids and derivatives	Common_Pathway_For_Synthesis_of_Aromatic_Compounds_(DAHP_synthase_to_chorismate)	Shikimate/quinate 5-dehydrogenase I beta (EC 1.1.1.282)	1.25592e-05	1.02345e-05	6.90177e-05	1.90744e-05	3.15865e-05	2.74768e-06	1.45872e-05	4.08645e-05	1.46359e-05
Amino Acids and Derivatives	Aromatic amino acids and derivatives	Common_Pathway_For_Synthesis_of_Aromatic_Compounds_(DAHP_synthase_to_chorismate)	Transcriptional repressor protein TrpR	0	5.18202e-07	0	2.54325e-07	1.91433e-07	2.94394e-07	1.32611e-07	1.74594e-06	3.2767e-07
Amino Acids and Derivatives	Aromatic amino acids and derivatives	Common_Pathway_For_Synthesis_of_Aromatic_Compounds_(DAHP_synthase_to_chorismate)	Transcriptional repressor protein TyrR	5.75629e-06	2.85011e-06	3.61981e-06	1.54291e-05	3.54152e-06	6.18227e-06	1.64438e-05	6.57323e-05	8.84709e-06
Amino Acids and Derivatives	Aromatic amino acids and derivatives	Phenylalanine_and_Tyrosine_Branches_from_Chorismate	Arogenate dehydratase (EC 4.2.1.91)	9.15774e-07	1.29551e-06	9.65283e-07	1.6955e-07	3.82867e-07	1.17758e-06	3.71311e-06	2.35938e-07	7.64563e-07
Amino Acids and Derivatives	Aromatic amino acids and derivatives	Phenylalanine_and_Tyrosine_Branches_from_Chorismate	Arogenate dehydrogenase (EC 1.3.1.43)	1.67456e-05	2.60397e-05	1.30313e-05	2.43304e-05	1.77076e-05	1.5701e-06	2.91744e-06	4.43564e-06	4.31432e-05
Amino Acids and Derivatives	Aromatic amino acids and derivatives	Phenylalanine_and_Tyrosine_Branches_from_Chorismate	Aromatic amino acid aminotransferase gamma (EC 2.6.1.57)	1.5699e-06	9.06854e-07	3.30609e-05	1.44118e-06	1.24432e-06	0	9.28277e-07	9.43752e-08	2.18447e-07
Amino Acids and Derivatives	Aromatic amino acids and derivatives	Phenylalanine_and_Tyrosine_Branches_from_Chorismate	Biosynthetic Aromatic amino acid aminotransferase alpha (EC 2.6.1.57)	0.000276564	0.000314419	0.000418933	0.000281707	0.000275951	0.000145136	0.00030726	0.000391704	0.000403471
Amino Acids and Derivatives	Aromatic amino acids and derivatives	Phenylalanine_and_Tyrosine_Branches_from_Chorismate	Biosynthetic Aromatic amino acid aminotransferase beta (EC 2.6.1.57)	0.000224365	0.000196917	0.000125004	0.000425231	0.000592391	0.000550418	0.000270526	0.000298462	0.000149964
Amino Acids and Derivatives	Aromatic amino acids and derivatives	Phenylalanine_and_Tyrosine_Branches_from_Chorismate	Chorismate mutase (EC 5.4.99.5)	0	1.42506e-06	7.23962e-07	2.28893e-06	2.77578e-06	0	0	0	0
Amino Acids and Derivatives	Aromatic amino acids and derivatives	Phenylalanine_and_Tyrosine_Branches_from_Chorismate	Chorismate mutase II (EC 5.4.99.5)	3.79392e-06	8.03213e-06	6.03302e-06	9.32525e-07	4.49868e-06	2.25702e-06	1.9759e-05	1.17969e-06	1.26699e-05
Amino Acids and Derivatives	Aromatic amino acids and derivatives	Phenylalanine_and_Tyrosine_Branches_from_Chorismate	Cyclohexadienyl dehydratase (EC 4.2.1.51)(EC 4.2.1.91)	9.15774e-07	1.68416e-06	9.41151e-06	2.32284e-05	1.25389e-05	7.35984e-06	6.49794e-06	2.64251e-05	9.8301e-07
Amino Acids and Derivatives	Aromatic amino acids and derivatives	Phenylalanine_and_Tyrosine_Branches_from_Chorismate	Periplasmic aromatic amino acid aminotransferase beta precursor (EC 2.6.1.57)	1.30825e-07	6.47753e-07	0	9.32525e-07	5.743e-07	5.88788e-07	3.71311e-06	4.71876e-07	1.09223e-07
Amino Acids and Derivatives	Aromatic amino acids and derivatives	Phenylalanine_and_Tyrosine_Branches_from_Chorismate	Prephenate dehydratase (EC 4.2.1.51)	0.000209843	0.000218552	0.000218154	0.000368347	0.000443743	0.000351212	0.000227561	0.000475981	0.000270655
Amino Acids and Derivatives	Aromatic amino acids and derivatives	Tryptophan_catabolism	2-amino-3-carboxymuconate-6-semialdehyde decarboxylase (EC 4.1.1.45)	3.92475e-07	7.77303e-07	2.89585e-06	1.94983e-06	4.69012e-06	1.85468e-05	4.04464e-05	3.25594e-06	2.07524e-06
Amino Acids and Derivatives	Aromatic amino acids and derivatives	Tryptophan_catabolism	2-aminomuconate deaminase (EC 3.5.99.5)	3.92475e-07	0	2.41321e-07	3.89965e-06	8.51879e-06	5.10283e-06	1.59133e-06	1.84032e-06	0
Amino Acids and Derivatives	Aromatic amino acids and derivatives	Tryptophan_catabolism	2-aminomuconate semialdehyde dehydrogenase (EC 1.2.1.32)	2.6165e-07	3.88652e-07	0	6.35813e-06	7.65734e-06	7.06545e-06	8.88494e-06	3.11438e-06	1.09223e-07
Amino Acids and Derivatives	Aromatic amino acids and derivatives	Tryptophan_catabolism	Acetaldehyde dehydrogenase (EC 1.2.1.10)	0.000421779	0.000549813	0.000358361	0.000458972	0.000398947	3.53273e-05	9.25625e-05	0.000379294	0.000677622
Amino Acids and Derivatives	Aromatic amino acids and derivatives	Tryptophan_catabolism	Kynureninase (EC 3.7.1.3)	1.29517e-05	2.78534e-05	9.89415e-06	4.00138e-05	6.87246e-05	0.000367207	0.000131815	9.09305e-05	5.85437e-05
Amino Acids and Derivatives	Aromatic amino acids and derivatives	Tryptophan_catabolism	Kynurenine formamidase (EC 3.5.1.9)	1.30825e-07	2.59101e-07	0	6.782e-07	4.78583e-07	3.33646e-06	1.98917e-06	8.49377e-07	1.09223e-07
Amino Acids and Derivatives	Aromatic amino acids and derivatives	Tryptophan_synthesis	Acting phosphoribosylanthranilate isomerase (EC 5.3.1.24)	3.00897e-06	6.47753e-07	8.2049e-06	1.27163e-06	2.48863e-06	0	2.12178e-06	1.93469e-06	2.29369e-06
Amino Acids and Derivatives	Aromatic amino acids and derivatives	Tryptophan_synthesis	Anthranilate synthase, amidotransferase component (EC 4.1.3.27)	0.000192313	0.00016427	0.000150584	0.000183368	0.000230007	0.000220697	0.000407646	0.000200075	0.000177816
Amino Acids and Derivatives	Aromatic amino acids and derivatives	Tryptophan_synthesis	Phosphoribosylanthranilate isomerase (EC 5.3.1.24)	0.000152149	0.000137453	0.00021019	0.000196424	0.000233836	0.000230314	0.000189501	0.000321678	0.000147015
Amino Acids and Derivatives	Aromatic amino acids and derivatives	Tryptophan_synthesis	Tryptophan synthase beta chain (EC 4.2.1.20)	0.0010033	0.000933023	0.000992552	0.000808414	0.000973822	0.00114038	0.00169304	0.00138708	0.00106427
Amino Acids and Derivatives	Branched-chain amino acids	Branched_chain_amino_acid_degradation_regulons	3-ketoacyl-CoA thiolase [isoleucine degradation] (EC 2.3.1.16)	2.08012e-05	2.81125e-05	1.42379e-05	8.09601e-05	0.00010615	2.6201e-05	8.00971e-05	3.69479e-05	8.32282e-05
Amino Acids and Derivatives	Branched-chain amino acids	Branched_chain_amino_acid_degradation_regulons	Acetoacetyl-CoA synthetase (EC 6.2.1.16)	5.27224e-05	5.33748e-05	1.59272e-05	0.000200154	0.000182245	0.00018066	0.000432312	0.000327954	3.42961e-05
Amino Acids and Derivatives	Branched-chain amino acids	Branched_chain_amino_acid_degradation_regulons	Branched-chain alpha-keto acid dehydrogenase, E1 component, alpha subunit (EC 1.2.4.4)	3.07438e-05	6.72367e-05	2.34081e-05	0.000194135	0.000178799	0.000529713	0.000292938	0.000195404	0.00011676
Amino Acids and Derivatives	Branched-chain amino acids	Branched_chain_amino_acid_degradation_regulons	Branched-chain alpha-keto acid dehydrogenase, E1 component, beta subunit (EC 1.2.4.4)	5.08909e-05	9.8588e-05	2.60626e-05	0.000186335	0.000222828	0.000773471	0.000643429	0.000218384	0.000117524
Amino Acids and Derivatives	Branched-chain amino acids	Branched_chain_amino_acid_degradation_regulons	Enoyl-CoA hydratase [valine degradation] (EC 4.2.1.17)	5.10217e-06	3.64037e-05	6.51566e-06	0.000212531	0.000270208	7.6248e-05	9.03081e-05	3.5721e-05	4.04126e-05
Amino Acids and Derivatives	Branched-chain amino acids	Branched_chain_amino_acid_degradation_regulons	Predicted transcriptional regulator LiuQ of leucine degradation pathway, TetR family	0	2.59101e-07	0	0	0	5.88788e-07	1.06089e-06	3.77501e-07	1.09223e-07
Amino Acids and Derivatives	Branched-chain amino acids	Branched_chain_amino_acid_degradation_regulons	Predicted transcriptional regulator LiuR of leucine degradation pathway, MerR family	2.6165e-07	7.25483e-06	2.41321e-07	3.11124e-05	4.69969e-05	3.86637e-05	9.41538e-06	4.01095e-05	7.53641e-06
Amino Acids and Derivatives	Branched-chain amino acids	Branched_chain_amino_acid_degradation_regulons	Predicted transcriptional regulator LiuX of leucine degradation pathway, AcrR family	0	2.59101e-07	0	1.94983e-06	5.36014e-06	6.86919e-07	2.65222e-07	9.24877e-06	1.09223e-07
Amino Acids and Derivatives	Branched-chain amino acids	Branched_chain_amino_acid_degradation_regulons	Transcriptional regulator BkdR of isoleucine and valine catabolism operon	9.31473e-05	9.83289e-05	8.10838e-05	4.04377e-05	5.81e-05	4.40609e-05	9.95909e-05	5.26142e-05	0.000130303
Amino Acids and Derivatives	Branched-chain amino acids	Branched-Chain_Amino_Acid_Biosynthesis	(R)-citramalate synthase (EC 2.3.1.182)	0.00104215	0.000900117	0.000920156	0.00026755	0.000237952	0.000346207	0.00114775	0.000388732	0.000868981
Amino Acids and Derivatives	Branched-chain amino acids	Branched-Chain_Amino_Acid_Biosynthesis	3-isopropylmalate dehydratase large subunit (EC 4.2.1.33)	0.00172375	0.00147299	0.0013695	0.00097771	0.00121101	0.00121751	0.00205308	0.00135013	0.00167363
Amino Acids and Derivatives	Branched-chain amino acids	Branched-Chain_Amino_Acid_Biosynthesis	3-isopropylmalate dehydrogenase (EC 1.1.1.85)	0.00124009	0.00101205	0.00105433	0.00069524	0.000883369	0.00091684	0.00132266	0.00107592	0.00105958
Amino Acids and Derivatives	Branched-chain amino acids	Branched-Chain_Amino_Acid_Biosynthesis	Acetolactate synthase small subunit (EC 2.2.1.6)	0.000319998	0.000322451	0.00026304	0.000319517	0.000389376	0.000311076	0.000383511	0.000334277	0.000305498
Amino Acids and Derivatives	Branched-chain amino acids	Branched-Chain_Amino_Acid_Biosynthesis	Dihydroxy-acid dehydratase (EC 4.2.1.9)	0.00189918	0.00185814	0.00135888	0.00143397	0.0016111	0.0015226	0.00227481	0.00194394	0.00218228
Amino Acids and Derivatives	Branched-chain amino acids	Branched-Chain_Amino_Acid_Biosynthesis	Ketol-acid reductoisomerase (EC 1.1.1.86)	0.00137615	0.00109885	0.000971799	0.000815027	0.000951998	0.000985042	0.00139401	0.00118521	0.001112
Amino Acids and Derivatives	Branched-chain amino acids	Branched-Chain_Amino_Acid_Biosynthesis	Leucine-responsive regulatory protein, regulator for leucine (or lrp) regulon and high-affinity branched-chain amino acid transport system	5.23299e-07	8.16168e-06	1.2066e-05	5.33235e-05	6.85332e-05	3.92525e-05	1.71068e-05	9.76312e-05	7.75486e-06
Amino Acids and Derivatives	Branched-chain amino acids	Branched-Chain_Amino_Acid_Biosynthesis	Threonine dehydratase biosynthetic (EC 4.3.1.19)	4.60504e-05	8.8483e-05	3.18543e-05	0.000658702	0.000680929	0.000531871	0.000169742	0.000424264	0.000101578
Amino Acids and Derivatives	Branched-chain amino acids	HMG_CoA_Synthesis	Acetoacetyl-CoA synthetase [leucine] (EC 6.2.1.16)	2.30252e-05	2.88898e-05	9.17019e-06	2.70432e-05	2.08662e-05	2.35515e-05	5.74206e-05	1.33069e-05	1.67112e-05
Amino Acids and Derivatives	Branched-chain amino acids	HMG_CoA_Synthesis	Biotin carboxyl carrier protein of methylcrotonyl-CoA carboxylase	0	0	0	5.0865e-07	2.20148e-06	1.86449e-06	2.65222e-06	3.77501e-07	1.09223e-06
Amino Acids and Derivatives	Branched-chain amino acids	HMG_CoA_Synthesis	Biotin carboxylase of methylcrotonyl-CoA carboxylase (EC 6.3.4.14)	9.28857e-06	9.97539e-06	3.86113e-06	1.81419e-05	1.24432e-05	1.51122e-05	2.90418e-05	7.31408e-06	1.73665e-05
Amino Acids and Derivatives	Branched-chain amino acids	HMG_CoA_Synthesis	Hydroxymethylglutaryl-CoA lyase (EC 4.1.3.4)	9.15774e-06	5.5059e-05	8.92887e-06	0.000191592	0.000306772	0.000376137	0.000190562	0.000272037	4.76214e-05
Amino Acids and Derivatives	Branched-chain amino acids	HMG_CoA_Synthesis	Methylcrotonyl-CoA carboxylase biotin-containing subunit (EC 6.4.1.4)	3.54535e-05	6.69776e-05	2.50974e-05	0.000294424	0.000409189	0.000382614	0.000364282	0.00029346	9.42597e-05
Amino Acids and Derivatives	Branched-chain amino acids	HMG_CoA_Synthesis	Methylglutaconyl-CoA hydratase (EC 4.2.1.18)	3.53227e-06	2.306e-05	2.65453e-06	0.000130638	0.000210768	0.000208529	0.0001041	0.000134909	2.81796e-05
Amino Acids and Derivatives	Branched-chain amino acids	Isoleucine_degradation	3-ketoacyl-CoA thiolase (EC 2.3.1.16)	0.000211544	0.000338516	0.000244699	0.00045982	0.000485858	0.000681227	0.000714641	0.000525292	0.000429357
Amino Acids and Derivatives	Branched-chain amino acids	Isoleucine_degradation	Acyl-CoA dehydrogenase, short-chain specific (EC 1.3.99.2)	0.00024268	0.000294987	0.000170855	0.000343932	0.00052357	0.00144901	0.00121684	0.000776755	0.00032199
Amino Acids and Derivatives	Branched-chain amino acids	Isoleucine_degradation	Branched-chain amino acid aminotransferase (EC 2.6.1.42)	0.00108872	0.0011302	0.000829178	0.000997547	0.00100579	0.00100025	0.00143538	0.000973008	0.00124755
Amino Acids and Derivatives	Branched-chain amino acids	Isoleucine_degradation	Dihydrolipoamide dehydrogenase of branched-chain alpha-keto acid dehydrogenase (EC 1.8.1.4)	0.000247782	0.000162715	0.000181956	7.55345e-05	0.000105097	0.000181347	0.000183268	8.35693e-05	0.000122658
Amino Acids and Derivatives	Branched-chain amino acids	Isoleucine_degradation	Enoyl-CoA hydratase [isoleucine degradation] (EC 4.2.1.17)	1.43907e-05	2.28009e-05	6.75698e-06	3.91661e-05	5.57071e-05	0.00021059	0.000123593	6.07776e-05	3.11287e-05
Amino Acids and Derivatives	Branched-chain amino acids	Isoleucine_degradation	Lipoamide acyltransferase component of branched-chain alpha-keto acid dehydrogenase complex (EC 2.3.1.-)	0	1.16595e-06	0	2.54325e-06	9.57167e-07	4.90656e-07	1.32611e-07	8.49377e-07	8.73787e-07
Amino Acids and Derivatives	Branched-chain amino acids	Ketoisovalerate_oxidoreductase	Acetyl-coenzyme A synthetase (EC 6.2.1.1)	0.00154674	0.000681306	0.000593649	0.000587406	0.000606365	0.0024206	0.0036598	0.00124424	0.000520668
Amino Acids and Derivatives	Branched-chain amino acids	Ketoisovalerate_oxidoreductase	conserved protein associated with acetyl-CoA C-acyltransferase	6.26651e-05	2.22827e-05	8.80821e-05	3.98443e-06	3.73295e-06	4.90656e-07	2.36048e-05	2.12344e-06	1.45267e-05
Amino Acids and Derivatives	Branched-chain amino acids	Ketoisovalerate_oxidoreductase	Ketoisovalerate oxidoreductase subunit (EC 1.2.7.7)	7.32619e-06	4.14562e-06	4.82641e-06	1.0173e-06	1.24432e-06	0	5.43705e-06	4.71876e-07	8.4102e-06
Amino Acids and Derivatives	Branched-chain amino acids	Ketoisovalerate_oxidoreductase	Ketoisovalerate oxidoreductase subunit VorA (EC 1.2.7.7)	0.000219001	0.000169582	0.000129348	2.05156e-05	2.06748e-05	1.00094e-05	0.000197193	1.17497e-05	0.000153131
Amino Acids and Derivatives	Branched-chain amino acids	Ketoisovalerate_oxidoreductase	Ketoisovalerate oxidoreductase subunit VorB (EC 1.2.7.7)	0.000186164	0.000123073	0.000165063	3.06038e-05	2.56521e-05	4.12151e-06	9.45517e-05	1.56191e-05	0.000111517
Amino Acids and Derivatives	Branched-chain amino acids	Ketoisovalerate_oxidoreductase	Ketoisovalerate oxidoreductase subunit VorC (EC 1.2.7.7)	1.96237e-05	8.42079e-06	1.11008e-05	8.4775e-07	1.43575e-06	0	2.65222e-06	5.66251e-07	5.57039e-06
Amino Acids and Derivatives	Branched-chain amino acids	Ketoisovalerate_oxidoreductase	Ketoisovalerate oxidoreductase subunit VorD (EC 1.2.7.7)	2.0932e-06	3.36831e-06	4.82641e-07	0	1.91433e-07	1.96263e-07	1.37915e-05	6.13439e-07	1.63835e-06
Amino Acids and Derivatives	Branched-chain amino acids	Ketoisovalerate_oxidoreductase	Ketoisovalerate oxidoreductase subunit VorG (EC 1.2.7.7)	3.40145e-06	7.77303e-07	2.65453e-06	2.54325e-07	1.91433e-07	9.81313e-08	1.39242e-05	1.8875e-07	3.2767e-07
Amino Acids and Derivatives	Branched-chain amino acids	Ketoisovalerate_oxidoreductase	nonspecific lipid-transfer protein (acethyl CoA synthetase)	0.000131479	4.67677e-05	0.000108594	4.91695e-06	4.5944e-06	3.04207e-06	0.000109006	2.73688e-06	3.50607e-05
Amino Acids and Derivatives	Branched-chain amino acids	Ketoisovalerate_oxidoreductase	Transcriptional regulator, Hth-3 family	0.000125069	0.000100531	0.000132968	4.79827e-05	3.54152e-05	6.86919e-07	4.86682e-05	3.53435e-05	9.60073e-05
Amino Acids and Derivatives	Branched-chain amino acids	Leucine_Biosynthesis	2-isopropylmalate synthase (EC 2.3.3.13)	0.00184895	0.00158738	0.00128889	0.00155232	0.00213065	0.00143772	0.0020003	0.00165482	0.0016532
Amino Acids and Derivatives	Branched-chain amino acids	Leucine_Biosynthesis	3-isopropylmalate dehydratase small subunit (EC 4.2.1.33)	0.00065504	0.000594896	0.000701037	0.000385981	0.000451591	0.000478979	0.000706817	0.000448282	0.000678714
Amino Acids and Derivatives	Branched-chain amino acids	Leucine_Biosynthesis	Probable transcriptional activator for leuABCD operon	0	2.46146e-06	0	4.23875e-07	9.57167e-08	9.81313e-08	0	8.30502e-06	1.20146e-06
Amino Acids and Derivatives	Branched-chain amino acids	Leucine_Degradation_and_HMG-CoA_Metabolism	Hydroxymethylglutaryl-CoA synthase (EC 2.3.3.10)	0.000528271	0.00013836	0.000435343	0.000166074	6.08758e-05	7.91919e-05	0.000409901	5.57758e-05	7.85316e-05
Amino Acids and Derivatives	Branched-chain amino acids	Leucine_Degradation_and_HMG-CoA_Metabolism	Isovaleryl-CoA dehydrogenase (EC 1.3.99.10)	2.69499e-05	7.82485e-05	2.02709e-05	0.000225671	0.000361618	0.000388011	0.000500607	0.000308324	8.13714e-05
Amino Acids and Derivatives	Branched-chain amino acids	Leucine_Degradation_and_HMG-CoA_Metabolism	Leucine dehydrogenase (EC 1.4.1.9)	5.41615e-05	1.82666e-05	5.55038e-05	0.000231351	0.000211342	0.000227076	8.57993e-05	6.95545e-05	2.06432e-05
Amino Acids and Derivatives	Branched-chain amino acids	Valine_degradation	3-hydroxyisobutyrate dehydrogenase (EC 1.1.1.31)	7.32619e-06	2.21531e-05	7.48094e-06	0.00025068	0.000310409	0.000115304	8.61972e-05	9.69233e-05	2.52306e-05
Amino Acids and Derivatives	Branched-chain amino acids	Valine_degradation	Branched-chain acyl-CoA dehydrogenase (EC 1.3.99.12)	4.05557e-06	9.06854e-06	9.65283e-07	0.000226688	0.000307633	7.42854e-05	7.67818e-05	0.000115327	1.90049e-05
Amino Acids and Derivatives	Branched-chain amino acids	Valine_degradation	Butyrate kinase (EC 2.7.2.7)	0.000545671	0.000582977	0.000678835	0.000353342	0.000382005	8.83181e-06	7.29361e-05	0.000174217	0.000566651
Amino Acids and Derivatives	Branched-chain amino acids	Valine_degradation	Dihydrolipoamide acyltransferase component of branched-chain alpha-keto acid dehydrogenase complex (EC 2.3.1.168)	3.63693e-05	4.58609e-05	2.72692e-05	0.000131062	0.000150467	0.000436292	0.000275035	0.000150528	7.45995e-05
Amino Acids and Derivatives	Branched-chain amino acids	Valine_degradation	Methylmalonate-semialdehyde dehydrogenase (EC 1.2.1.27)	3.38836e-05	7.03459e-05	2.75106e-05	0.000399036	0.000471022	0.000361123	0.000395844	0.000241365	8.86894e-05
Amino Acids and Derivatives	Branched-chain amino acids	Valine_degradation	Predicted transcriptional regulator of leucine degradation pathway, MerR family	0	1.29551e-07	0	1.60225e-05	1.45489e-05	3.1402e-06	2.65222e-07	1.88279e-05	0
Amino Acids and Derivatives	Branched-chain amino acids	Valine_degradation	Probable acyl-CoA dehydrogenase (EC 1.3.99.3)	2.6165e-06	1.45097e-05	2.41321e-06	9.74065e-05	0.000111893	3.82712e-05	0.000122798	7.26217e-05	1.34345e-05
Amino Acids and Derivatives	Glutamine, glutamate, aspartate, asparagine ammonia assimilation	Aspartate_aminotransferase	Uncharacterized PLP-dependent aminotransferase YfdZ	1.54373e-05	2.74647e-05	9.41151e-06	8.291e-05	6.8916e-05	0.000407048	0.000129031	3.16157e-05	2.92719e-05
Amino Acids and Derivatives	Glutamine, glutamate, aspartate, asparagine ammonia assimilation	Glutamate_and_Aspartate_uptake_in_Bacteria	Aerobic C4-dicarboxylate transporter for fumarate, L-malate, D-malate, succunate, aspartate	3.1398e-06	1.17891e-05	5.30906e-06	1.9583e-05	4.84326e-05	0.000343852	0.000153298	0.000195593	3.29854e-05
Amino Acids and Derivatives	Glutamine, glutamate, aspartate, asparagine ammonia assimilation	Glutamate_and_Aspartate_uptake_in_Bacteria	Glutamate Aspartate periplasmic binding protein precursor GltI (TC 3.A.1.3.4)	1.0466e-06	8.16168e-06	4.82641e-07	1.13599e-05	2.68964e-05	6.53554e-05	4.49551e-05	0.000173131	9.8301e-06
Amino Acids and Derivatives	Glutamine, glutamate, aspartate, asparagine ammonia assimilation	Glutamate_and_Aspartate_uptake_in_Bacteria	Glutamate Aspartate transport ATP-binding protein GltL (TC 3.A.1.3.4)	1.60915e-05	2.08576e-05	1.06181e-05	2.55173e-05	3.20651e-05	4.31778e-05	5.11879e-05	0.000119479	2.81796e-05
Amino Acids and Derivatives	Glutamine, glutamate, aspartate, asparagine ammonia assimilation	Glutamate_and_Aspartate_uptake_in_Bacteria	Glutamate Aspartate transport system permease protein GltJ (TC 3.A.1.3.4)	5.23299e-07	6.73663e-06	1.68925e-06	6.61245e-06	1.88562e-05	3.58179e-05	3.30201e-05	0.000100651	7.75486e-06
Amino Acids and Derivatives	Glutamine, glutamate, aspartate, asparagine ammonia assimilation	Glutamate_and_Aspartate_uptake_in_Bacteria	Glutamate Aspartate transport system permease protein GltK (TC 3.A.1.3.4)	1.70072e-06	1.06231e-05	1.68925e-06	7.03633e-06	1.82819e-05	4.2589e-05	4.42921e-05	0.000112354	1.15777e-05
Amino Acids and Derivatives	Glutamine, glutamate, aspartate, asparagine ammonia assimilation	Glutamate_and_Aspartate_uptake_in_Bacteria	Glutamate-aspartate carrier protein	5.62547e-06	6.99573e-06	5.7193e-05	6.95155e-06	2.75664e-05	9.02808e-06	1.03437e-05	1.84975e-05	5.78884e-06
Amino Acids and Derivatives	Glutamine, glutamate, aspartate, asparagine ammonia assimilation	Glutamate_and_Aspartate_uptake_in_Bacteria	Signal transduction histidine kinase regulating C4-dicarboxylate transport system (EC 2.7.13.3)	7.84949e-07	5.05247e-06	1.2066e-06	6.782e-07	2.01005e-06	9.81313e-06	1.40568e-05	4.33182e-05	4.91505e-06
Amino Acids and Derivatives	Glutamine, glutamate, aspartate, asparagine ammonia assimilation	Glutamate_and_Aspartate_uptake_in_Bacteria	Two component, Sigma-54 Specific, central transcriptional regulator of acidic amino acid uptake	1.19051e-05	1.24369e-05	3.13717e-06	1.52595e-06	6.3173e-06	2.70842e-05	3.87224e-05	4.99245e-05	2.02063e-05
Amino Acids and Derivatives	Glutamine, glutamate, aspartate, asparagine ammonia assimilation	Glutamate_dehydrogenases	NADP-specific glutamate dehydrogenase (EC 1.4.1.4)	0.00168398	0.00177264	0.00128358	0.00130113	0.0011642	0.0004831	0.00161162	0.00127661	0.00184861
Amino Acids and Derivatives	Glutamine, glutamate, aspartate, asparagine ammonia assimilation	Glutamate_dehydrogenases	NAD-specific glutamate dehydrogenase (EC 1.4.1.2), eukaryotic type	3.92475e-07	0	2.41321e-07	8.4775e-08	9.57167e-08	2.94394e-07	5.9675e-06	5.19064e-07	1.09223e-07
Amino Acids and Derivatives	Glutamine, glutamate, aspartate, asparagine ammonia assimilation	Glutamate_dehydrogenases	NAD-specific glutamate dehydrogenase (EC 1.4.1.2), large form	6.54124e-07	2.59101e-06	0	4.4846e-05	4.88155e-05	5.20096e-05	2.08199e-05	5.68139e-05	3.93204e-06
Amino Acids and Derivatives	Glutamine, glutamate, aspartate, asparagine ammonia assimilation	Glutamine,_Glutamate,_Aspartate_and_Asparagine_Biosynthesis	Asparagine synthetase [glutamine-hydrolyzing] (EC 6.3.5.4)	0.000952667	0.00116155	0.00137794	0.000502292	0.000482891	0.0014756	0.00144493	0.00102845	0.00134705
Amino Acids and Derivatives	Glutamine, glutamate, aspartate, asparagine ammonia assimilation	Glutamine,_Glutamate,_Aspartate_and_Asparagine_Biosynthesis	Asparagine synthetase [glutamine-hydrolyzing] (EC 6.3.5.4) AsnB	5.23299e-07	7.77303e-07	2.41321e-06	1.10208e-06	4.78583e-07	2.45328e-06	3.71311e-06	2.35938e-07	1.20146e-06
Amino Acids and Derivatives	Glutamine, glutamate, aspartate, asparagine ammonia assimilation	Glutamine,_Glutamate,_Aspartate_and_Asparagine_Biosynthesis	Asparagine synthetase [glutamine-hydrolyzing] (EC 6.3.5.4) AsnH	2.79965e-05	2.70761e-05	8.92887e-06	1.00035e-05	1.35918e-05	0.000212062	0.000142689	5.15289e-05	1.79126e-05
Amino Acids and Derivatives	Glutamine, glutamate, aspartate, asparagine ammonia assimilation	Glutamine,_Glutamate,_Aspartate_and_Asparagine_Biosynthesis	Asparagine synthetase [glutamine-hydrolyzing] (EC 6.3.5.4) YisO	2.6165e-07	6.47753e-07	7.23962e-07	2.62803e-06	1.81862e-06	9.81313e-08	2.65222e-07	1.8875e-07	1.74757e-06
Amino Acids and Derivatives	Glutamine, glutamate, aspartate, asparagine ammonia assimilation	Glutamine,_Glutamate,_Aspartate_and_Asparagine_Biosynthesis	Aspartate aminotransferase (EC 2.6.1.1)	0.00319631	0.00322814	0.00308239	0.00213803	0.00208098	0.00221894	0.00304714	0.00281432	0.00309091
Amino Acids and Derivatives	Glutamine, glutamate, aspartate, asparagine ammonia assimilation	Glutamine,_Glutamate,_Aspartate_and_Asparagine_Biosynthesis	Aspartate ammonia-lyase (EC 4.3.1.1)	0.000254454	0.000163234	0.000411452	0.000494069	0.000405073	0.000149748	0.000206078	0.000544451	0.00026585
Amino Acids and Derivatives	Glutamine, glutamate, aspartate, asparagine ammonia assimilation	Glutamine,_Glutamate,_Aspartate_and_Asparagine_Biosynthesis	Aspartate racemase (EC 5.1.1.13)	2.18478e-05	1.72302e-05	7.43268e-05	2.21263e-05	3.4458e-05	2.03132e-05	3.36832e-05	1.48641e-05	2.75243e-05
Amino Acids and Derivatives	Glutamine, glutamate, aspartate, asparagine ammonia assimilation	Glutamine,_Glutamate,_Aspartate_and_Asparagine_Biosynthesis	Aspartate--ammonia ligase (EC 6.3.1.1)	0.0006693	0.000668351	0.000603543	0.000681761	0.000447284	1.58973e-05	0.00020064	0.000298226	0.000784988
Amino Acids and Derivatives	Glutamine, glutamate, aspartate, asparagine ammonia assimilation	Glutamine,_Glutamate,_Aspartate_and_Asparagine_Biosynthesis	Glutamate racemase (EC 5.1.1.3)	0.000419294	0.000423371	0.000539834	0.000450918	0.000468533	0.000284581	0.000224378	0.000445545	0.000439842
Amino Acids and Derivatives	Glutamine, glutamate, aspartate, asparagine ammonia assimilation	Glutamine,_Glutamate,_Aspartate_and_Asparagine_Biosynthesis	Glutaminase (EC 3.5.1.2)	3.44069e-05	6.59412e-05	2.14775e-05	0.000156156	0.000137066	9.82294e-05	8.04949e-05	0.00015185	0.000164381
Amino Acids and Derivatives	Glutamine, glutamate, aspartate, asparagine ammonia assimilation	Glutamine,_Glutamate,_Aspartate_and_Asparagine_Biosynthesis	Glutamine amidotransferase class-I (EC 6.3.5.2)	1.20359e-05	2.83716e-05	6.03302e-06	1.94983e-06	6.50874e-06	4.41591e-06	1.44546e-05	1.99132e-05	9.61165e-06
Amino Acids and Derivatives	Glutamine, glutamate, aspartate, asparagine ammonia assimilation	Glutamine,_Glutamate,_Aspartate_and_Asparagine_Biosynthesis	Glutamine amidotransferase protein GlxB (EC 2.4.2.-)	1.03352e-05	1.2696e-05	5.09187e-05	8.05363e-06	9.38024e-06	6.07432e-05	2.87766e-05	8.82408e-06	2.04248e-05
Amino Acids and Derivatives	Glutamine, glutamate, aspartate, asparagine ammonia assimilation	Glutamine,_Glutamate,_Aspartate_and_Asparagine_Biosynthesis	Glutamine synthetase (EC 6.3.1.2)	1.13818e-05	3.04444e-05	2.09949e-05	1.22924e-05	9.28452e-06	6.33928e-05	2.20134e-05	2.19894e-05	2.12986e-05
Amino Acids and Derivatives	Glutamine, glutamate, aspartate, asparagine ammonia assimilation	Glutamine,_Glutamate,_Aspartate_and_Asparagine_Biosynthesis	glutamine synthetase family protein	3.00897e-06	5.46703e-05	1.68925e-06	3.39948e-05	2.8715e-05	0.000462689	0.000138976	0.000156663	6.38957e-05
Amino Acids and Derivatives	Glutamine, glutamate, aspartate, asparagine ammonia assimilation	Glutamine,_Glutamate,_Aspartate_and_Asparagine_Biosynthesis	Glutamine synthetase family protein in hypothetical Actinobacterial gene cluster	3.92475e-07	1.29551e-07	4.82641e-07	7.62975e-07	7.65734e-07	5.69161e-06	2.387e-05	2.35938e-06	3.2767e-07
Amino Acids and Derivatives	Glutamine, glutamate, aspartate, asparagine ammonia assimilation	Glutamine,_Glutamate,_Aspartate_and_Asparagine_Biosynthesis	Glutamine synthetase type I (EC 6.3.1.2)	0.00160718	0.00140044	0.00130506	0.00100509	0.00106418	0.00148139	0.00270195	0.0010915	0.00141936
Amino Acids and Derivatives	Glutamine, glutamate, aspartate, asparagine ammonia assimilation	Glutamine,_Glutamate,_Aspartate_and_Asparagine_Biosynthesis	Glutamine synthetase, clostridia type (EC 6.3.1.2)	2.73424e-05	4.21039e-05	0.000142379	6.05294e-05	5.96315e-05	5.88788e-07	2.12178e-06	2.61419e-05	4.36893e-05
Amino Acids and Derivatives	Glutamine, glutamate, aspartate, asparagine ammonia assimilation	Glutamine,_Glutamate,_Aspartate_and_Asparagine_Biosynthesis	L-asparaginase (EC 3.5.1.1)	0.000250791	0.000205856	0.000427379	0.000194559	0.000193922	0.000196066	0.000162183	0.000319319	0.000225874
Amino Acids and Derivatives	Glutamine, glutamate, aspartate, asparagine ammonia assimilation	Glutamine,_Glutamate,_Aspartate_and_Asparagine_Biosynthesis	L-asparaginase I, cytoplasmic (EC 3.5.1.1)	0.000235616	0.00025664	0.000224428	0.000228469	0.000178607	9.51873e-05	2.99701e-05	0.000268356	0.000246299
Amino Acids and Derivatives	Glutamine, glutamate, aspartate, asparagine ammonia assimilation	Glutamine,_Glutamate,_Aspartate_and_Asparagine_Biosynthesis	NAD-specific glutamate dehydrogenase (EC 1.4.1.2)	0.000679766	0.000860216	0.000674733	0.000826895	0.000854272	0.000669353	0.000814762	0.000704558	0.000925012
Amino Acids and Derivatives	Glutamine, glutamate, aspartate, asparagine ammonia assimilation	Glutamine_synthetases	Glutamine synthetase type II, eukaryotic (EC 6.3.1.2)	3.1398e-06	3.05739e-05	7.23962e-07	3.56055e-06	1.07203e-05	9.90144e-05	4.6016e-05	2.88788e-05	1.09223e-06
Amino Acids and Derivatives	Glutamine, glutamate, aspartate, asparagine ammonia assimilation	Poly-gamma-glutamate_biosynthesis	Gamma-DL-glutamyl hydrolase PgsS (EC 3.4.19.-), catalyzes PGA release	1.30825e-07	2.59101e-07	9.65283e-07	1.6955e-07	6.70017e-07	0	0	0	2.18447e-07
Amino Acids and Derivatives	Glutamine, glutamate, aspartate, asparagine ammonia assimilation	Poly-gamma-glutamate_biosynthesis	Gamma-glutamyltranspeptidase PgsD/CapD (EC 2.3.2.2), catalyses PGA anchorage to peptidoglycan	2.25019e-05	1.81371e-05	1.68925e-05	3.47578e-06	3.15865e-06	1.37384e-06	2.51961e-06	7.07814e-07	1.10316e-05
Amino Acids and Derivatives	Glutamine, glutamate, aspartate, asparagine ammonia assimilation	Poly-gamma-glutamate_biosynthesis	Hypothetical protein in predicted poly-gamma-glutamate synthase operon	6.14877e-06	4.01607e-06	1.08594e-05	2.88235e-06	1.53147e-06	9.81313e-08	7.95666e-07	2.83126e-07	3.2767e-06
Amino Acids and Derivatives	Glutamine, glutamate, aspartate, asparagine ammonia assimilation	Poly-gamma-glutamate_biosynthesis	Poly-gamma-glutamate synthase subunit PgsA/CapA (EC 6.3.2.-)	5.36382e-06	5.57067e-06	8.44623e-06	2.45848e-06	2.8715e-06	3.92525e-07	7.161e-06	5.19064e-07	3.38592e-06
Amino Acids and Derivatives	Glutamine, glutamate, aspartate, asparagine ammonia assimilation	Poly-gamma-glutamate_biosynthesis	Poly-gamma-glutamate synthase subunit PgsB/CapB (EC 6.3.2.-)	1.89696e-05	1.71007e-05	7.64987e-05	4.0692e-06	4.5944e-06	5.00469e-06	5.43705e-06	1.36844e-06	1.61651e-05
Amino Acids and Derivatives	Glutamine, glutamate, aspartate, asparagine ammonia assimilation	Poly-gamma-glutamate_biosynthesis	Poly-gamma-glutamate synthase subunit PgsC/CapC (EC 6.3.2.-)	3.92475e-07	7.77303e-07	0	1.86505e-06	1.24432e-06	0	3.97833e-07	0	3.2767e-07
Amino Acids and Derivatives	Glutamine, glutamate, aspartate, asparagine ammonia assimilation	Poly-gamma-glutamate_biosynthesis	Poly-gamma-glutamate synthase subunit PgsE/CapE (EC 6.3.2.-)	0	0	0	8.4775e-08	0	0	0	0	0
Amino Acids and Derivatives	Glutamine, glutamate, aspartate, asparagine ammonia assimilation	Poly-gamma-glutamate_biosynthesis	Putative transition state regulator Abh	1.30825e-07	2.59101e-07	0	2.54325e-07	1.91433e-07	0	0	4.71876e-08	3.2767e-07
Amino Acids and Derivatives	Glutamine, glutamate, aspartate, asparagine ammonia assimilation	Poly-gamma-glutamate_biosynthesis	Transition state regulatory protein AbrB	2.51184e-05	7.78599e-05	2.34081e-05	4.58633e-05	5.07298e-05	1.96263e-07	1.06089e-06	4.29407e-06	8.44296e-05
Amino Acids and Derivatives	Histidine Metabolism	Histidine_Biosynthesis	ATP phosphoribosyltransferase (EC 2.4.2.17)	0.0007788	0.000557456	0.000717688	0.000202273	0.000158124	0.000182426	0.000480317	0.00045503	0.000437549
Amino Acids and Derivatives	Histidine Metabolism	Histidine_Biosynthesis	ATP phosphoribosyltransferase catalytic subunit (EC 2.4.2.17)	0.000109762	0.000204172	0.000155411	0.000336048	0.000363723	0.000335216	0.000169742	0.000227444	0.000260388
Amino Acids and Derivatives	Histidine Metabolism	Histidine_Biosynthesis	ATP phosphoribosyltransferase regulatory subunit (EC 2.4.2.17)	5.58622e-05	0.000131623	8.66341e-05	0.000286624	0.000373008	0.000296651	0.000118024	0.000176387	0.000167876
Amino Acids and Derivatives	Histidine Metabolism	Histidine_Biosynthesis	ATP phosphoribosyltransferase regulatory subunit, divergent variant (EC 2.4.2.17)	0	9.32764e-06	2.41321e-07	1.08512e-05	2.28763e-05	6.18227e-06	1.1935e-06	9.14024e-05	5.24272e-06
Amino Acids and Derivatives	Histidine Metabolism	Histidine_Biosynthesis	Histidinol dehydrogenase (EC 1.1.1.23)	0.000975953	0.00094261	0.00102706	0.000921674	0.000997081	0.000930481	0.000821923	0.00112104	0.00107465
Amino Acids and Derivatives	Histidine Metabolism	Histidine_Biosynthesis	Histidinol-phosphatase (EC 3.1.3.15)	0.000472016	0.000414303	0.000682938	0.000370467	0.000373295	0.000352095	0.000118289	0.000559692	0.000532027
Amino Acids and Derivatives	Histidine Metabolism	Histidine_Biosynthesis	Histidinol-phosphatase [alternative form] (EC 3.1.3.15)	1.08585e-05	1.65825e-05	3.37849e-06	7.54498e-06	1.0146e-05	2.48272e-05	5.10552e-05	1.01453e-05	9.8301e-06
Amino Acids and Derivatives	Histidine Metabolism	Histidine_Biosynthesis	Histidinol-phosphate aminotransferase (EC 2.6.1.9)	0.000395484	0.000467937	0.00061392	0.000614025	0.000662838	0.000589474	0.000346247	0.000528926	0.000471299
Amino Acids and Derivatives	Histidine Metabolism	Histidine_Biosynthesis	Imidazole glycerol phosphate synthase amidotransferase subunit (EC 2.4.2.-)	0.000328894	0.000412359	0.000503636	0.0003636	0.000253649	0.000503413	0.000411359	0.00052685	0.00040784
Amino Acids and Derivatives	Histidine Metabolism	Histidine_Biosynthesis	Imidazole glycerol phosphate synthase cyclase subunit (EC 4.1.3.-)	0.00107198	0.000993005	0.000971316	0.000640475	0.000692702	0.000834803	0.00125516	0.000857446	0.00093943
Amino Acids and Derivatives	Histidine Metabolism	Histidine_Biosynthesis	Imidazoleglycerol-phosphate dehydratase (EC 4.2.1.19)	0.000327193	0.000352118	0.000248078	0.000411837	0.000469012	0.000419315	0.000389744	0.000328756	0.000366226
Amino Acids and Derivatives	Histidine Metabolism	Histidine_Biosynthesis	Phosphoribosyl-ATP pyrophosphatase (EC 3.6.1.31)	0.000207881	0.000208965	0.000215017	0.000250849	0.000252692	0.000248076	0.000122533	0.000184409	0.000250886
Amino Acids and Derivatives	Histidine Metabolism	Histidine_Degradation	Believed to be an alternative form of N-formylglutamate deformylase (EC 3.5.1.68), but experimentally invalidated	0	0	2.41321e-07	8.4775e-08	9.57167e-08	2.94394e-07	1.06089e-06	5.66251e-07	0
Amino Acids and Derivatives	Histidine Metabolism	Histidine_Degradation	Conserved hypothetical protein (perhaps related to histidine degradation)	1.30825e-07	1.29551e-06	4.82641e-07	2.54325e-07	4.78583e-07	7.35984e-06	1.72394e-06	2.54341e-05	2.07524e-06
Amino Acids and Derivatives	Histidine Metabolism	Histidine_Degradation	Formiminoglutamic iminohydrolase (EC 3.5.3.13)	1.5699e-06	1.42506e-06	2.65453e-06	3.56055e-06	4.49868e-06	0.000100585	2.9307e-05	4.00623e-05	3.82282e-06
Amino Acids and Derivatives	Histidine Metabolism	Histidine_Degradation	Histidine transport protein (permease)	0	2.59101e-07	7.23962e-07	8.4775e-07	2.10577e-06	9.81313e-08	3.97833e-07	7.2197e-06	0
Amino Acids and Derivatives	Histidine Metabolism	Histidine_Degradation	Histidine utilization repressor	1.30825e-07	8.42079e-06	4.82641e-07	6.95155e-06	2.20148e-06	1.85468e-05	5.43705e-06	5.1057e-05	7.31796e-06
Amino Acids and Derivatives	Histidine Metabolism	Histidine_Degradation	Hut operon positive regulatory protein	6.54124e-07	4.53427e-06	1.2066e-06	4.23875e-07	0	0	0	0	9.06554e-06
Amino Acids and Derivatives	Histidine Metabolism	Histidine_Degradation	Imidazolonepropionase (EC 3.5.2.7)	0.000367225	0.00038917	0.000448857	0.00016014	0.000214214	0.000312941	0.00045101	0.000220225	0.000378022
Amino Acids and Derivatives	Histidine Metabolism	Histidine_Degradation	N-formylglutamate deformylase (EC 3.5.1.68)	6.17493e-05	3.23876e-06	1.39966e-05	2.54325e-06	3.15865e-06	7.79162e-05	3.80594e-05	3.19932e-05	9.61165e-06
Amino Acids and Derivatives	Lysine, threonine, methionine, and cysteine	Cysteine_Biosynthesis	Cysteine synthase A (EC 2.5.1.47)	1.5699e-06	2.85011e-06	1.44792e-06	1.52595e-06	5.1687e-06	3.1402e-06	2.81135e-05	1.36844e-06	5.78884e-06
Amino Acids and Derivatives	Lysine, threonine, methionine, and cysteine	Cysteine_Biosynthesis	Cysteine synthase B (EC 2.5.1.47)	2.47259e-05	6.17956e-05	1.64098e-05	0.000243304	0.000268868	0.000312352	0.000171333	0.000215883	5.12257e-05
Amino Acids and Derivatives	Lysine, threonine, methionine, and cysteine	Cysteine_Biosynthesis	Phosphoadenylyl-sulfate reductase [thioredoxin] (EC 1.8.4.8)	2.30252e-05	6.5423e-05	0.000165787	0.000126315	0.000116966	0.000308328	0.000123859	0.000281474	4.80583e-05
Amino Acids and Derivatives	Lysine, threonine, methionine, and cysteine	Cysteine_Biosynthesis	Serine acetyltransferase (EC 2.3.1.30)	0.000501975	0.000529862	0.000466714	0.000499155	0.000538406	0.000577012	0.000537207	0.000561627	0.000572658
Amino Acids and Derivatives	Lysine, threonine, methionine, and cysteine	Cysteine_Biosynthesis	Sulfate and thiosulfate binding protein CysP	2.8389e-05	7.21597e-05	2.31668e-05	0.000234742	0.000366691	0.000200678	0.000151442	0.00030403	4.82767e-05
Amino Acids and Derivatives	Lysine, threonine, methionine, and cysteine	Cysteine_Biosynthesis	Sulfate permease	0.000387634	0.000655396	0.000290791	0.00167948	0.00170481	0.000712531	0.000303281	0.00132517	0.000823544
Amino Acids and Derivatives	Lysine, threonine, methionine, and cysteine	Cysteine_Biosynthesis	Sulfate transport system permease protein CysT	4.26489e-05	9.3665e-05	3.837e-05	0.000237794	0.00034793	0.000265249	0.000193214	0.000346027	5.06796e-05
Amino Acids and Derivatives	Lysine, threonine, methionine, and cysteine	Cysteine_Biosynthesis	Sulfite reductase [NADPH] hemoprotein beta-component (EC 1.8.1.2)	1.75305e-05	0.000136158	6.51566e-06	0.000441084	0.000646279	0.000765228	0.000203691	0.000469705	8.12622e-05
Amino Acids and Derivatives	Lysine, threonine, methionine, and cysteine	Lysine_biosynthesis_AAA_pathway_2	Acetylaminoadipate kinase (EC 2.7.2.-)	5.49464e-06	3.62742e-06	4.58509e-06	5.0865e-07	2.8715e-07	1.66823e-06	1.86982e-05	1.55719e-06	1.8568e-06
Amino Acids and Derivatives	Lysine, threonine, methionine, and cysteine	Lysine_biosynthesis_AAA_pathway_2	Alpha-aminoadipate aminotransferase (EC 2.6.1.39)	3.79392e-06	3.36831e-06	2.65453e-06	3.47578e-06	2.01005e-06	8.83181e-07	4.90661e-05	7.07814e-07	1.63835e-06
Amino Acids and Derivatives	Lysine, threonine, methionine, and cysteine	Lysine_biosynthesis_AAA_pathway_2	Homoaconitase (EC 4.2.1.36)	3.92475e-07	6.47753e-07	2.41321e-07	8.4775e-08	2.8715e-07	2.06076e-06	1.04763e-05	2.35938e-07	1.09223e-06
Amino Acids and Derivatives	Lysine, threonine, methionine, and cysteine	Lysine_biosynthesis_AAA_pathway_2	Homoaconitase large subunit (EC 4.2.1.36)	9.81186e-06	1.06231e-05	5.55038e-06	1.18685e-06	8.6145e-07	8.83181e-07	2.94396e-05	1.32125e-06	7.53641e-06
Amino Acids and Derivatives	Lysine, threonine, methionine, and cysteine	Lysine_biosynthesis_AAA_pathway_2	Homoaconitase small subunit (EC 4.2.1.36)	1.5699e-06	1.55461e-06	4.82641e-07	8.4775e-08	9.57167e-08	9.81313e-08	3.44789e-06	4.24688e-07	1.52913e-06
Amino Acids and Derivatives	Lysine, threonine, methionine, and cysteine	Lysine_biosynthesis_AAA_pathway_2	Homoisocitrate dehydrogenase (EC 1.1.1.87)	1.07276e-05	4.66382e-06	6.03302e-06	1.3564e-06	1.91433e-06	6.67293e-06	1.86982e-05	1.08531e-06	2.51214e-06
Amino Acids and Derivatives	Lysine, threonine, methionine, and cysteine	Lysine_biosynthesis_AAA_pathway_2	L-aminoadipate-semialdehyde dehydrogenase large subunit (EC 1.2.1.31)	0	3.88652e-07	2.41321e-07	3.391e-07	3.82867e-07	1.96263e-06	2.12178e-06	4.71876e-08	2.18447e-07
Amino Acids and Derivatives	Lysine, threonine, methionine, and cysteine	Lysine_biosynthesis_AAA_pathway_2	L-aminoadipate-semialdehyde dehydrogenase small subunit (EC 1.2.1.31)	0	0	0	0	0	0	0	4.71876e-08	0
Amino Acids and Derivatives	Lysine, threonine, methionine, and cysteine	Lysine_biosynthesis_AAA_pathway_2	Lysine biosynthesis protein LysX	1.3475e-05	1.01049e-05	3.37849e-06	5.93425e-07	1.34003e-06	8.43929e-06	7.41296e-05	1.84032e-06	1.16869e-05
Amino Acids and Derivatives	Lysine, threonine, methionine, and cysteine	Lysine_biosynthesis_AAA_pathway_2	N-acetyl-gamma-aminoadipyl-phosphate reductase (EC 1.2.1.-)	1.96237e-05	1.81371e-05	9.17019e-06	2.54325e-06	2.39292e-06	6.47666e-06	7.38643e-05	2.17063e-06	1.33252e-05
Amino Acids and Derivatives	Lysine, threonine, methionine, and cysteine	Lysine_biosynthesis_AAA_pathway_2	N-acetyl-lysine aminotransferase (EC 2.6.1.-)	3.6631e-06	3.23876e-06	7.23962e-07	6.782e-07	1.1486e-06	1.37384e-06	1.00784e-05	5.19064e-07	2.18447e-06
Amino Acids and Derivatives	Lysine, threonine, methionine, and cysteine	Lysine_biosynthesis_AAA_pathway_2	N-acetyl-lysine deacetylase (EC 3.5.1.-)	1.54373e-05	1.19187e-05	7.23962e-06	8.4775e-08	9.57167e-07	3.53273e-06	3.97833e-05	8.02189e-07	6.5534e-06
Amino Acids and Derivatives	Lysine, threonine, methionine, and cysteine	Lysine_Biosynthesis_DAP_Pathway	2,3,4,5-tetrahydropyridine-2,6-dicarboxylate N-acetyltransferase (EC 2.3.1.89)	0.0003077	0.00027089	0.000251215	0.000124026	0.000131706	0.000149846	0.000208995	0.000175585	0.000205886
[truncated: 9,045 more rows]

## Sheet: Tax-Fun MetAnnotate
Methanogenesis specyfic phylogenetic assignments of metagenomic sequences analyzed by MetAnnotate:
ABF - agricultural biogas plant fermenter
[truncated: 627 more rows]
[truncated: 410 more columns]

## Sheet: Tax-Fun MetAnnotate Combined
Consolidated key methanogenesis specyfic phylogenetic assignments of metagenomic sequences analyzed by MetAnnotate. If given analyzed enzyme had more than one subunit or both PFAM and TIGR domains ID were included in analysis, the data were consolidated by the average count.
[truncated: 288 more rows]
[truncated: 14 more columns]
